# Supplementary material for: 2-[(E)-2-(3,4-Di­chloro­benzyl­idene)hydrazin-1-yl]quinoxaline
Source: Acta Crystallogr Sect E Struct Rep Online. 2014 Jan 11;70(Pt 2):o125. doi: 10.1107/S1600536814000415 (PMC3998292; doi:10.1107/S1600536814000415)
Supplement: Supplementary file 1 [file e-70-0o125-sup1.cif]

##############################################################################
#                                                                            #
# This CIF contains the data in a paper accepted for publication in          #
# Acta Crystallographica Section E. It conforms to the requirements of       #
# Notes for Authors for Acta Crystallographica Section E, and has been       #
# peer reviewed under the auspices of the IUCr Commission on Journals.       #
#                                                                            #
# Full details of the Crystallographic Information File format               #
# are given in the paper "The Crystallographic Information File (CIF):       #
# a New Standard Archive File for Crystallography" by S. R. Hall, F. H.      #
# Allen and I. D. Brown [Acta Cryst. (1991), A47, 655-685].                  #
#                                                                            #
# The current version of the core CIF dictionary is obtainable from          #
# ftp://ftp.iucr.org/pub/cif_core.dic.                                       #
#                                                                            #
# Software is freely available for graphical display of the structure(s)     #
# in this CIF. For information consult the CIF software page                 #
# http://www.iucr.org/resources/cif/software.                                #
#                                                                            #
# This file may be used for bona fide research purposes within the           #
# scientific community so long as proper attribution is given to the journal # 
# article from which it was obtained.                                        #
#                                                                            #
##############################################################################
data_general
_audit_creation_method     SHELXL-97
_journal_date_recd_electronic     2013-12-30
_journal_date_accepted     2014-01-08
_journal_name_full     'Acta Crystallographica, Section E'
_journal_year     2014
_journal_volume     70
_journal_issue      2
_journal_page_first     o125
_journal_page_last     o125
_journal_paper_category     QO
_journal_paper_doi     10.1107/S1600536814000415
_journal_coeditor_code     HG5372
_publ_contact_author_name     ' Edward RT Tiekink '
_publ_contact_author_address
;
Department of Chemistry, University of Malaya,
50603 Kuala Lumpur, Malaysia
;
_publ_contact_author_email
;
edward.tiekink@gmail.com
;
_publ_contact_author_fax     ' +60 3 7967 4193 '
_publ_contact_author_phone     ' +60 3 7967 4204 '
_publ_section_title
;
2-[(<i>E</i>)-2-(3,4-Dichlorobenzylidene)hydrazin-1-yl]quinoxaline
;
loop_
    _publ_author_name
    _publ_author_footnote
    _publ_author_address
    'Thais C. M. Noguiera' .
;
Funda\,c\~ao Oswaldo Cruz, Instituto de Tecnologia em
F\'armacos--Farmanguinhos, R. Sizenando Nabuco, 100, Manguinhos 21041-250,
Rio de Janeiro,
RJ, Brazil
;
    'Alexandra C. Pinheiro' .
;
Funda\,c\~ao Oswaldo Cruz, Instituto de Tecnologia em
F\'armacos--Farmanguinhos, R. Sizenando Nabuco, 100, Manguinhos 21041-250,
Rio de Janeiro,
RJ, Brazil
;
    'Marcus V. N. de Souza' .
;
Funda\,c\~ao Oswaldo Cruz, Instituto de Tecnologia em
F\'armacos--Farmanguinhos, R. Sizenando Nabuco, 100, Manguinhos 21041-250,
Rio de Janeiro,
RJ, Brazil
;
    'Wardell, James L.'
;
Additional correspondence author, e-mail: j.wardell@abdn.ac.uk.
;
;
Chemistry Department, University of Aberdeen, Old Aberdeen AB24 3UE, Scotland
;
    'Tiekink, Edward R. T.' .
;
Department of Chemistry, University of Malaya,
50603 Kuala Lumpur, Malaysia
;
data_I
_database_code_depnum_ccdc_archive 'CCDC 980593'
_audit_creation_method     SHELXL-97
_chemical_name_systematic
;
2-[(<i>E</i>)-2-(3,4-Dichlorobenzylidene)hydrazin-1-yl]quinoxaline
;
_chemical_name_common     ?
_chemical_formula_moiety     'C15 H10 Cl2 N4'
_chemical_formula_sum     'C15 H10 Cl2 N4'
_chemical_formula_iupac     'C15 H10 Cl2 N4'
_chemical_formula_weight     317.17
_chemical_melting_point     ?
_symmetry_cell_setting     monoclinic
_symmetry_space_group_name_H-M     'P 21/c'
_symmetry_space_group_name_Hall     '-P 2ybc'
loop_
    _symmetry_equiv_pos_as_xyz
    'x, y, z'
    '-x, y+1/2, -z+1/2'
    '-x, -y, -z'
    'x, -y-1/2, z-1/2'
_cell_length_a     16.0284(11)
_cell_length_b     6.9756(4)
_cell_length_c     12.4127(9)
_cell_angle_alpha     90.00
_cell_angle_beta     96.043(7)
_cell_angle_gamma     90.00
_cell_volume     1380.12(16)
_cell_formula_units_Z     4
_cell_measurement_reflns_used     5450
_cell_measurement_theta_min     3.2
_cell_measurement_theta_max     29.1
_cell_measurement_temperature     120(2)
_exptl_crystal_description     prism
_exptl_crystal_colour     yellow
_exptl_crystal_size_max     0.20
_exptl_crystal_size_mid     0.13
_exptl_crystal_size_min     0.03
_exptl_crystal_density_diffrn     1.526
_exptl_crystal_density_meas     ?
_exptl_crystal_density_method     'not measured'
_exptl_crystal_F_000     648
_exptl_absorpt_coefficient_mu     0.468
_exptl_absorpt_correction_type     multi-scan
_exptl_absorpt_process_details
                                 '(<i>CrystalClear-SM Expert</i>; Rigaku, 2012)'
_exptl_absorpt_correction_T_min     0.654
_exptl_absorpt_correction_T_max     1.000
_exptl_special_details
;
;
_diffrn_ambient_temperature     120(2)
_diffrn_radiation_type     MoK\a
_diffrn_radiation_wavelength     0.71073
_diffrn_radiation_monochromator     'Graphite'
_diffrn_measurement_device_type
;
Rigaku RAXIS conversion
;
_diffrn_measurement_device
;
Crystal Goniometer
;
_diffrn_measurement_method     'profile data from \w-scans'
_diffrn_detector_area_resol_mean     10.0000
_diffrn_reflns_number     7037
_diffrn_reflns_av_R_equivalents     0.0432
_diffrn_reflns_av_sigmaI/netI     0.0432
_diffrn_reflns_theta_min     3.19
_diffrn_reflns_theta_max     25.00
_diffrn_reflns_theta_full     25.00
_diffrn_measured_fraction_theta_max     0.980
_diffrn_measured_fraction_theta_full     0.980
_diffrn_reflns_limit_h_min     -19
_diffrn_reflns_limit_h_max     17
_diffrn_reflns_limit_k_min     -8
_diffrn_reflns_limit_k_max     7
_diffrn_reflns_limit_l_min     -14
_diffrn_reflns_limit_l_max     14
_refine_special_details
;
Refinement of <i>F</i>^2^ against ALL reflections. The weighted <i>R</i>-factor
<i>wR</i> and goodness of fit <i>S</i> are based on <i>F</i>^2^, conventional
<i>R</i>-factors <i>R</i> are based on <i>F</i>, with <i>F</i> set to zero for
negative <i>F</i>^2^. The threshold expression of <i>F</i>^2^ >
2\s(<i>F</i>^2^) is used only for calculating <i>R</i>-factors(gt) <i>etc</i>.
and is not relevant to the choice of reflections for refinement.
<i>R</i>-factors based on <i>F</i>^2^ are statistically about twice as large
as those based on <i>F</i>, and <i>R</i>- factors based on ALL data will be
even larger.
;
_reflns_number_total     2385
_reflns_number_gt     1670
_reflns_threshold_expression     I>2\s(I)
_refine_ls_structure_factor_coef     Fsqd
_refine_ls_matrix_type     full
_refine_ls_R_factor_all     0.0959
_refine_ls_R_factor_gt     0.0596
_refine_ls_wR_factor_gt     0.1538
_refine_ls_wR_factor_ref     0.2190
_refine_ls_goodness_of_fit_ref     1.204
_refine_ls_restrained_S_all     1.204
_refine_ls_number_reflns     2385
_refine_ls_number_parameters     193
_refine_ls_number_restraints     0
_refine_ls_hydrogen_treatment     mixed
_refine_ls_weighting_scheme     calc
_refine_ls_weighting_details
         'calc w=1/[\s^2^(Fo^2^)+(0.1005P)^2^+2.9896P] where P=(Fo^2^+2Fc^2^)/3'
_atom_sites_solution_hydrogens     geom
_atom_sites_solution_primary     direct
_atom_sites_solution_secondary     difmap
_refine_ls_shift/su_max     0.000
_refine_ls_shift/su_mean     0.000
_refine_diff_density_max     0.764
_refine_diff_density_min     -0.649
_refine_ls_extinction_method     none
_refine_ls_extinction_coef     ?
loop_
    _atom_type_symbol
    _atom_type_description
    _atom_type_scat_dispersion_real
    _atom_type_scat_dispersion_imag
    _atom_type_scat_source
    'C' 'C' 0.0033 0.0016
                         'International Tables Vol C Tables 4.2.6.8 and 6.1.1.4'
    'H' 'H' 0.0000 0.0000
                         'International Tables Vol C Tables 4.2.6.8 and 6.1.1.4'
    'Cl' 'Cl' 0.1484 0.1585
                         'International Tables Vol C Tables 4.2.6.8 and 6.1.1.4'
    'N' 'N' 0.0061 0.0033
                         'International Tables Vol C Tables 4.2.6.8 and 6.1.1.4'
_computing_data_collection     '<i>CrystalClear-SM Expert</i> (Rigaku, 2012)'
_computing_cell_refinement     '<i>CrystalClear-SM Expert</i> (Rigaku, 2012)'
_computing_data_reduction     '<i>CrystalClear-SM Expert</i> (Rigaku, 2012)'
_computing_structure_solution     'SHELXS97 (Sheldrick, 2008)'
_computing_structure_refinement     'SHELXL97 (Sheldrick, 2008)'
_computing_molecular_graphics
          'ORTEP-3 for Windows (Farrugia, 2012) and DIAMOND (Brandenburg, 2006)'
_computing_publication_material     'publCIF (Westrip, 2010)'
loop_
    _atom_site_type_symbol
    _atom_site_label
    _atom_site_fract_x
    _atom_site_fract_y
    _atom_site_fract_z
    _atom_site_U_iso_or_equiv
    _atom_site_adp_type
    _atom_site_calc_flag
    _atom_site_refinement_flags
    _atom_site_occupancy
    _atom_site_symmetry_multiplicity
    _atom_site_disorder_assembly
    _atom_site_disorder_group
    Cl Cl1 0.92037(8) 0.4044(2) 0.39515(10) 0.0391(4) Uani d . 1 1 . .
    Cl Cl2 1.01377(8) 0.3943(2) 0.18221(11) 0.0391(4) Uani d . 1 1 . .
    N N1 0.6096(2) 0.6684(6) 0.0737(3) 0.0234(9) Uani d . 1 1 . .
    N N2 0.5269(2) 0.7147(6) 0.0801(3) 0.0249(9) Uani d . 1 1 . .
    H H2N 0.504(3) 0.718(7) 0.145(4) 0.030 Uiso d . 1 1 . .
    N N3 0.3991(2) 0.8161(5) 0.0034(3) 0.0206(9) Uani d . 1 1 . .
    N N4 0.4593(2) 0.8165(6) -0.2031(3) 0.0247(9) Uani d . 1 1 . .
    C C1 0.7406(3) 0.5710(7) 0.1655(4) 0.0256(11) Uani d . 1 1 . .
    C C2 0.7839(3) 0.5206(7) 0.2653(4) 0.0244(11) Uani d . 1 1 . .
    H H2 0.7560 0.5212 0.3291 0.029 Uiso calc R 1 1 . .
    C C3 0.8691(3) 0.4690(7) 0.2706(4) 0.0307(12) Uani d . 1 1 . .
    C C4 0.9107(3) 0.4672(7) 0.1782(4) 0.0281(11) Uani d . 1 1 . .
    C C5 0.8680(3) 0.5232(7) 0.0788(4) 0.0301(12) Uani d . 1 1 . .
    H H5 0.8963 0.5262 0.0154 0.036 Uiso calc R 1 1 . .
    C C6 0.7837(3) 0.5744(7) 0.0738(4) 0.0291(11) Uani d . 1 1 . .
    H H6 0.7549 0.6125 0.0064 0.035 Uiso calc R 1 1 . .
    C C7 0.6523(3) 0.6206(7) 0.1623(4) 0.0235(11) Uani d . 1 1 . .
    H H7 0.6259 0.6175 0.2273 0.028 Uiso calc R 1 1 . .
    C C8 0.4770(3) 0.7668(6) -0.0107(3) 0.0203(10) Uani d . 1 1 . .
    C C9 0.3477(3) 0.8652(6) -0.0881(3) 0.0215(10) Uani d . 1 1 . .
    C C10 0.2636(3) 0.9113(7) -0.0786(4) 0.0225(10) Uani d . 1 1 . .
    H H10 0.2431 0.9085 -0.0095 0.027 Uiso calc R 1 1 . .
    C C11 0.2105(3) 0.9607(7) -0.1694(4) 0.0253(11) Uani d . 1 1 . .
    H H11 0.1536 0.9921 -0.1625 0.030 Uiso calc R 1 1 . .
    C C12 0.2405(3) 0.9648(7) -0.2726(4) 0.0272(11) Uani d . 1 1 . .
    H H12 0.2038 0.9993 -0.3347 0.033 Uiso calc R 1 1 . .
    C C13 0.3230(3) 0.9187(7) -0.2832(3) 0.0233(10) Uani d . 1 1 . .
    H H13 0.3430 0.9218 -0.3526 0.028 Uiso calc R 1 1 . .
    C C14 0.3777(3) 0.8671(6) -0.1917(4) 0.0214(10) Uani d . 1 1 . .
    C C15 0.5066(3) 0.7679(7) -0.1146(3) 0.0222(10) Uani d . 1 1 . .
    H H15 0.5631 0.7319 -0.1202 0.027 Uiso calc R 1 1 . .
loop_
    _atom_site_aniso_label
    _atom_site_aniso_U_11
    _atom_site_aniso_U_22
    _atom_site_aniso_U_33
    _atom_site_aniso_U_12
    _atom_site_aniso_U_13
    _atom_site_aniso_U_23
    Cl1 0.0337(8) 0.0532(9) 0.0288(7) 0.0025(6) -0.0040(5) 0.0098(6)
    Cl2 0.0250(7) 0.0496(9) 0.0422(8) 0.0038(6) 0.0012(6) 0.0045(6)
    N1 0.022(2) 0.029(2) 0.0190(19) 0.0013(17) 0.0001(16) -0.0014(17)
    N2 0.025(2) 0.037(2) 0.0130(19) 0.0015(19) 0.0014(16) 0.0009(17)
    N3 0.020(2) 0.026(2) 0.0155(18) -0.0015(17) -0.0006(15) -0.0013(16)
    N4 0.026(2) 0.030(2) 0.0177(19) 0.0012(19) 0.0034(16) -0.0016(17)
    C1 0.025(3) 0.024(2) 0.027(3) 0.003(2) 0.000(2) 0.000(2)
    C2 0.024(2) 0.032(3) 0.015(2) 0.003(2) -0.0031(18) 0.000(2)
    C3 0.033(3) 0.021(2) 0.035(3) -0.009(2) -0.007(2) 0.002(2)
    C4 0.024(2) 0.030(3) 0.029(3) -0.002(2) 0.000(2) 0.001(2)
    C5 0.031(3) 0.033(3) 0.027(3) 0.000(2) 0.002(2) 0.000(2)
    C6 0.028(3) 0.033(3) 0.026(3) -0.005(2) 0.002(2) -0.003(2)
    C7 0.027(3) 0.030(3) 0.013(2) 0.002(2) -0.0005(18) -0.0013(19)
    C8 0.027(2) 0.021(2) 0.012(2) -0.001(2) 0.0000(18) -0.0011(17)
    C9 0.027(2) 0.022(2) 0.015(2) -0.002(2) 0.0009(18) -0.0037(18)
    C10 0.023(2) 0.029(3) 0.015(2) -0.001(2) 0.0025(18) -0.0006(19)
    C11 0.023(2) 0.028(3) 0.024(3) 0.001(2) 0.0002(19) -0.002(2)
    C12 0.035(3) 0.027(3) 0.017(2) -0.002(2) -0.009(2) 0.0006(19)
    C13 0.027(3) 0.032(3) 0.011(2) 0.002(2) 0.0001(18) -0.0005(19)
    C14 0.022(2) 0.024(2) 0.019(2) 0.001(2) 0.0012(18) -0.0025(19)
    C15 0.025(2) 0.028(2) 0.014(2) 0.003(2) -0.0018(17) -0.0006(19)
_geom_special_details
;
All s.u.'s (except the s.u. in the dihedral angle between two l.s. planes) are
estimated using the full covariance matrix. The cell s.u.'s are taken into
account individually in the estimation of s.u.'s in distances, angles and
torsion angles; correlations between s.u.'s in cell parameters are only used
when they are defined by crystal symmetry. An approximate (isotropic)
treatment of cell s.u.'s is used for estimating s.u.'s involving l.s. planes.
;
loop_
    _geom_bond_atom_site_label_1
    _geom_bond_atom_site_label_2
    _geom_bond_site_symmetry_2
    _geom_bond_distance
    _geom_bond_publ_flag
    Cl1 C3 . 1.733(5) ?
    Cl2 C4 . 1.725(5) ?
    N1 C7 . 1.277(6) ?
    N1 N2 . 1.375(5) ?
    N2 C8 . 1.361(6) ?
    N2 H2N . 0.92(5) ?
    N3 C8 . 1.323(6) ?
    N3 C9 . 1.375(6) ?
    N4 C15 . 1.312(6) ?
    N4 C14 . 1.378(6) ?
    C1 C6 . 1.392(7) ?
    C1 C2 . 1.400(6) ?
    C1 C7 . 1.453(6) ?
    C2 C3 . 1.406(7) ?
    C2 H2 . 0.9500 ?
    C3 C4 . 1.385(7) ?
    C4 C5 . 1.401(7) ?
    C5 C6 . 1.393(7) ?
    C5 H5 . 0.9500 ?
    C6 H6 . 0.9500 ?
    C7 H7 . 0.9500 ?
    C8 C15 . 1.421(6) ?
    C9 C10 . 1.402(6) ?
    C9 C14 . 1.420(6) ?
    C10 C11 . 1.383(6) ?
    C10 H10 . 0.9500 ?
    C11 C12 . 1.414(6) ?
    C11 H11 . 0.9500 ?
    C12 C13 . 1.381(7) ?
    C12 H12 . 0.9500 ?
    C13 C14 . 1.406(6) ?
    C13 H13 . 0.9500 ?
    C15 H15 . 0.9500 ?
loop_
    _geom_angle_atom_site_label_1
    _geom_angle_atom_site_label_2
    _geom_angle_atom_site_label_3
    _geom_angle_site_symmetry_1
    _geom_angle_site_symmetry_3
    _geom_angle
    _geom_angle_publ_flag
    C7 N1 N2 . . 116.3(4) ?
    C8 N2 N1 . . 120.1(4) ?
    C8 N2 H2N . . 118(3) ?
    N1 N2 H2N . . 122(3) ?
    C8 N3 C9 . . 116.6(4) ?
    C15 N4 C14 . . 116.8(4) ?
    C6 C1 C2 . . 119.0(4) ?
    C6 C1 C7 . . 122.6(4) ?
    C2 C1 C7 . . 118.3(4) ?
    C1 C2 C3 . . 119.6(4) ?
    C1 C2 H2 . . 120.2 ?
    C3 C2 H2 . . 120.2 ?
    C4 C3 C2 . . 120.8(4) ?
    C4 C3 Cl1 . . 120.8(4) ?
    C2 C3 Cl1 . . 118.4(4) ?
    C3 C4 C5 . . 119.5(5) ?
    C3 C4 Cl2 . . 121.4(4) ?
    C5 C4 Cl2 . . 119.0(4) ?
    C6 C5 C4 . . 119.5(5) ?
    C6 C5 H5 . . 120.2 ?
    C4 C5 H5 . . 120.2 ?
    C1 C6 C5 . . 121.4(5) ?
    C1 C6 H6 . . 119.3 ?
    C5 C6 H6 . . 119.3 ?
    N1 C7 C1 . . 121.1(4) ?
    N1 C7 H7 . . 119.4 ?
    C1 C7 H7 . . 119.4 ?
    N3 C8 N2 . . 116.1(4) ?
    N3 C8 C15 . . 121.9(4) ?
    N2 C8 C15 . . 122.0(4) ?
    N3 C9 C10 . . 119.1(4) ?
    N3 C9 C14 . . 121.3(4) ?
    C10 C9 C14 . . 119.6(4) ?
    C11 C10 C9 . . 120.2(4) ?
    C11 C10 H10 . . 119.9 ?
    C9 C10 H10 . . 119.9 ?
    C10 C11 C12 . . 120.3(4) ?
    C10 C11 H11 . . 119.9 ?
    C12 C11 H11 . . 119.9 ?
    C13 C12 C11 . . 120.1(4) ?
    C13 C12 H12 . . 119.9 ?
    C11 C12 H12 . . 119.9 ?
    C12 C13 C14 . . 120.3(4) ?
    C12 C13 H13 . . 119.9 ?
    C14 C13 H13 . . 119.9 ?
    N4 C14 C13 . . 120.0(4) ?
    N4 C14 C9 . . 120.5(4) ?
    C13 C14 C9 . . 119.5(4) ?
    N4 C15 C8 . . 122.9(4) ?
    N4 C15 H15 . . 118.5 ?
    C8 C15 H15 . . 118.5 ?
loop_
    _geom_torsion_atom_site_label_1
    _geom_torsion_atom_site_label_2
    _geom_torsion_atom_site_label_3
    _geom_torsion_atom_site_label_4
    _geom_torsion_site_symmetry_1
    _geom_torsion_site_symmetry_2
    _geom_torsion_site_symmetry_3
    _geom_torsion_site_symmetry_4
    _geom_torsion
    _geom_torsion_publ_flag
    C7 N1 N2 C8 . . . . -179.9(4) ?
    C6 C1 C2 C3 . . . . -1.9(7) ?
    C7 C1 C2 C3 . . . . 179.0(4) ?
    C1 C2 C3 C4 . . . . -0.1(7) ?
    C1 C2 C3 Cl1 . . . . -179.2(4) ?
    C2 C3 C4 C5 . . . . 2.0(7) ?
    Cl1 C3 C4 C5 . . . . -178.9(4) ?
    C2 C3 C4 Cl2 . . . . -177.1(4) ?
    Cl1 C3 C4 Cl2 . . . . 1.9(6) ?
    C3 C4 C5 C6 . . . . -1.9(8) ?
    Cl2 C4 C5 C6 . . . . 177.2(4) ?
    C2 C1 C6 C5 . . . . 2.0(7) ?
    C7 C1 C6 C5 . . . . -179.0(5) ?
    C4 C5 C6 C1 . . . . -0.1(8) ?
    N2 N1 C7 C1 . . . . -179.3(4) ?
    C6 C1 C7 N1 . . . . 0.7(7) ?
    C2 C1 C7 N1 . . . . 179.8(4) ?
    C9 N3 C8 N2 . . . . -178.7(4) ?
    C9 N3 C8 C15 . . . . 1.2(6) ?
    N1 N2 C8 N3 . . . . -177.5(4) ?
    N1 N2 C8 C15 . . . . 2.6(7) ?
    C8 N3 C9 C10 . . . . 177.5(4) ?
    C8 N3 C9 C14 . . . . -1.5(6) ?
    N3 C9 C10 C11 . . . . -179.8(4) ?
    C14 C9 C10 C11 . . . . -0.8(7) ?
    C9 C10 C11 C12 . . . . 0.2(7) ?
    C10 C11 C12 C13 . . . . 0.2(7) ?
    C11 C12 C13 C14 . . . . 0.1(7) ?
    C15 N4 C14 C13 . . . . -179.2(4) ?
    C15 N4 C14 C9 . . . . -0.1(7) ?
    C12 C13 C14 N4 . . . . 178.3(4) ?
    C12 C13 C14 C9 . . . . -0.8(7) ?
    N3 C9 C14 N4 . . . . 1.0(7) ?
    C10 C9 C14 N4 . . . . -178.0(4) ?
    N3 C9 C14 C13 . . . . -179.8(4) ?
    C10 C9 C14 C13 . . . . 1.2(7) ?
    C14 N4 C15 C8 . . . . -0.2(7) ?
    N3 C8 C15 N4 . . . . -0.3(7) ?
    N2 C8 C15 N4 . . . . 179.6(4) ?
loop_
    _geom_hbond_atom_site_label_D
    _geom_hbond_atom_site_label_H
    _geom_hbond_atom_site_label_A
    _geom_hbond_site_symmetry_A
    _geom_hbond_distance_DH
    _geom_hbond_distance_HA
    _geom_hbond_distance_DA
    _geom_hbond_angle_DHA
    N2 H2N N4 4_576 0.92(5) 2.10(5) 3.013(5) 171(4)
_iucr_refine_instructions_details
;
TITL 0073
CELL  0.71073   16.0284    6.9756   12.4127    90.000    96.043    90.000
ZERR        4    0.0011    0.0004    0.0009     0.000     0.007     0.000
LATT   1
SYMM             - X ,    0.50000 + Y ,    0.50000 - Z
SFAC  C  H Cl  N
UNIT    60   40   8  16
L.S. 12
FMAP 2
PLAN -5
ACTA  50
OMIT  -3 50
BOND $H
TEMP  -153
CONF
WGHT      0.1005      2.9896
FVAR       0.16317
CL1   3    0.920370    0.404393    0.395145    11.00000    0.03396    0.05362 =
         0.02893    0.00976   -0.00398    0.00249
CL2   3    1.013783    0.394314    0.182188    11.00000    0.02537    0.04993 =
         0.04215    0.00447    0.00127    0.00379
N1    4    0.609620    0.668444    0.073684    11.00000    0.02225    0.02922 =
         0.01911   -0.00130    0.00006    0.00123
N2    4    0.526882    0.714694    0.080147    11.00000    0.02487    0.03721 =
         0.01335    0.00096    0.00144    0.00143
H2N   2    0.503782    0.717703    0.144838    11.00000   -1.20000
N3    4    0.399138    0.816062    0.003440    11.00000    0.02020    0.02641 =
         0.01568   -0.00127   -0.00062   -0.00165
N4    4    0.459315    0.816569   -0.203116    11.00000    0.02691    0.03068 =
         0.01786   -0.00168    0.00351    0.00126
C1    1    0.740549    0.571002    0.165490    11.00000    0.02581    0.02402 =
         0.02737    0.00025    0.00050    0.00269
C2    1    0.783922    0.520563    0.265264    11.00000    0.02476    0.03286 =
         0.01531    0.00010   -0.00303    0.00279
AFIX  43
H2    2    0.756564    0.521138    0.327720    11.00000   -1.20000
AFIX   0
C3    1    0.869104    0.469003    0.270566    11.00000    0.03389    0.02149 =
         0.03575    0.00180   -0.00674   -0.00889
C4    1    0.910702    0.467207    0.178220    11.00000    0.02470    0.03075 =
         0.02911    0.00086   -0.00016   -0.00180
C5    1    0.867961    0.523221    0.078857    11.00000    0.03103    0.03340 =
         0.02659    0.00019    0.00236    0.00045
AFIX  43
H5    2    0.895708    0.526188    0.016741    11.00000   -1.20000
AFIX   0
C6    1    0.783672    0.574383    0.073828    11.00000    0.02780    0.03395 =
         0.02642   -0.00274    0.00201   -0.00526
AFIX  43
H6    2    0.755557    0.611636    0.007781    11.00000   -1.20000
AFIX   0
C7    1    0.652340    0.620628    0.162293    11.00000    0.02761    0.03032 =
         0.01311   -0.00138   -0.00039    0.00162
AFIX  43
H7    2    0.626483    0.617538    0.225920    11.00000   -1.20000
AFIX   0
C8    1    0.476983    0.766781   -0.010682    11.00000    0.02757    0.02134 =
         0.01259   -0.00101    0.00000   -0.00059
C9    1    0.347631    0.865175   -0.088049    11.00000    0.02703    0.02289 =
         0.01535   -0.00361    0.00088   -0.00182
C10   1    0.263631    0.911262   -0.078628    11.00000    0.02372    0.02973 =
         0.01517   -0.00056    0.00251   -0.00077
AFIX  43
H10   2    0.243526    0.908602   -0.011042    11.00000   -1.20000
AFIX   0
C11   1    0.210484    0.960705   -0.169447    11.00000    0.02319    0.02878 =
         0.02444   -0.00225    0.00024    0.00109
AFIX  43
H11   2    0.154812    0.991390   -0.162676    11.00000   -1.20000
AFIX   0
C12   1    0.240498    0.964763   -0.272572    11.00000    0.03615    0.02719 =
         0.01701    0.00059   -0.00899   -0.00236
AFIX  43
H12   2    0.204585    0.998536   -0.333370    11.00000   -1.20000
AFIX   0
C13   1    0.323024    0.918676   -0.283157    11.00000    0.02685    0.03229 =
         0.01117   -0.00051    0.00021    0.00266
AFIX  43
H13   2    0.342527    0.921740   -0.351098    11.00000   -1.20000
AFIX   0
C14   1    0.377693    0.867144   -0.191692    11.00000    0.02217    0.02434 =
         0.01862   -0.00260    0.00120    0.00134
C15   1    0.506521    0.767933   -0.114578    11.00000    0.02474    0.02802 =
         0.01388   -0.00059   -0.00170    0.00318
AFIX  43
H15   2    0.561856    0.732598   -0.120103    11.00000   -1.20000
HKLF 4 1  0.0000  0.0000  1.0000  0.0000 -1.0000  0.0000  1.0000  0.0000  0.0000
REM  0073
REM R1 =  0.0607 for   1670 Fo > 4sig(Fo)  and  0.0967 for all   2385 data
REM    193 parameters refined using      0 restraints
END
WGHT      0.1005      2.9896
REM Highest difference peak  0.765,  deepest hole -0.667,  1-sigma level  0.125
Q1    1   0.9973  0.4235  0.2615  11.00000  0.05    0.77
Q2    1   0.9286  0.5431  0.0129  11.00000  0.05    0.60
Q3    1   0.9382  0.2558  0.1814  11.00000  0.05    0.48
Q4    1   0.9619  0.2184  0.4195  11.00000  0.05    0.45
Q5    1   1.0650  0.2213  0.1969  11.00000  0.05    0.40
;
