# Supplementary material for: 2-[(E)-2-(3,4-Di­chloro­benzyl­idene)hydrazin-1-yl]quinoxaline
Source: Acta Crystallogr Sect E Struct Rep Online. 2014 Jan 11;70(Pt 2):o125. doi: 10.1107/S1600536814000415 (PMC3998292; doi:10.1107/S1600536814000415)
Supplement: Supplementary file 2 [file e-70-0o125-Isup2.hkl]

#
# h,k,l, Fc-squared, Fo-squared, sigma(Fo-squared) and status flag
#
data_I
_shelx_title ' 0073'
_shelx_refln_list_code          4
_shelx_F_calc_maximum      233.00
_exptl_crystal_F_000       648.00
_reflns_d_resolution_high  0.8409
 
loop_
 _symmetry_equiv_pos_as_xyz
 'x, y, z'
 '-x, y+1/2, -z+1/2'
 '-x, -y, -z'
 'x, -y-1/2, z-1/2'
 
_cell_length_a    16.0284
_cell_length_b     6.9756
_cell_length_c    12.4127
_cell_angle_alpha  90.000
_cell_angle_beta   96.043
_cell_angle_gamma  90.000
 
_shelx_F_squared_multiplier     1.000
 
loop_
 _refln_index_h
 _refln_index_k
 _refln_index_l
 _refln_F_squared_calc
 _refln_F_squared_meas
 _refln_F_squared_sigma
 _refln_observed_status
   3   0   0       13.55       19.25      2.26 o
   4   0   0     1951.77     1780.54     26.04 o
   5   0   0        5.33       17.36      5.66 o
   6   0   0      325.06      311.35      9.81 o
   7   0   0     5320.79     5415.22     84.16 o
   8   0   0     6106.24     6989.33    115.11 o
   9   0   0     1165.69     1307.29     28.68 o
  10   0   0      775.85      740.82     28.68 o
  11   0   0      455.63      516.65     20.00 o
  12   0   0      621.31      711.39     25.66 o
  13   0   0     1716.49     2008.87     60.01 o
  14   0   0      210.76      286.16     41.14 o
  15   0   0     1742.60     1948.35    113.60 o
  16   0   0      174.91      131.13     15.90 o
  17   0   0      352.70      301.41     21.38 o
  18   0   0      117.80       12.36     16.04 o
   1   1   0     1507.22     1435.27      9.19 o
   2   1   0       20.32       39.90      5.85 o
   3   1   0     1920.65     1599.39     26.42 o
   4   1   0      415.72      351.08      5.29 o
   5   1   0       10.76        8.46      1.56 o
   6   1   0      328.82      309.61      4.72 o
   7   1   0      383.44      341.53     12.90 o
   8   1   0      898.10      847.10     19.53 o
   9   1   0     1058.05      899.44     14.24 o
  10   1   0      892.74      832.38     18.73 o
  11   1   0      710.76      715.79     31.46 o
  12   1   0      210.55      188.39     13.42 o
  13   1   0       57.92       71.96      8.79 o
  14   1   0        6.26       10.46      5.91 o
  15   1   0       84.47       84.54      9.61 o
  16   1   0       20.66        7.33      6.86 o
  17   1   0       57.31       33.56     15.03 o
  18   1   0        7.43        7.92      8.89 o
   0   2   0     5833.75     5937.97     61.24 o
   1   2   0    26097.70    26791.20    208.94 o
   2   2   0    14887.30    14538.46    120.08 o
   3   2   0      203.87      180.22      2.78 o
   4   2   0       91.64       84.80      4.39 o
   5   2   0      113.14       96.61      9.81 o
   6   2   0     2026.02     2107.74     43.78 o
   7   2   0       10.99        9.10      1.84 o
   8   2   0        0.31        2.55      1.16 o
   9   2   0     2151.57     2240.78     44.34 o
  10   2   0       27.84       30.30      3.89 o
  11   2   0       10.40        7.73      3.19 o
  12   2   0       45.68       66.46     12.00 o
  13   2   0        3.39        6.66      3.73 o
  14   2   0      575.91      562.65     14.26 o
  15   2   0       10.24        7.40      4.97 o
  16   2   0       15.27       20.78      6.89 o
  17   2   0      293.78      263.72     17.28 o
  18   2   0       39.98       25.18     26.61 o
   1   3   0      930.16      894.29     17.74 o
   2   3   0      344.05      270.71      7.31 o
   3   3   0      989.62      881.15     14.93 o
   4   3   0     1525.74     1336.72     53.02 o
   5   3   0        1.15        7.24      5.09 o
   6   3   0      348.11      328.71     19.62 o
   7   3   0      506.88      484.95     25.66 o
   8   3   0     1596.79     1566.94     46.80 o
   9   3   0     1548.49     1543.92     48.31 o
  10   3   0     1585.90     1568.83     52.08 o
  11   3   0     1015.94     1155.20     46.42 o
  12   3   0      463.17      441.93     50.57 o
  13   3   0       19.52       12.08     16.98 o
  14   3   0       12.14       16.98     18.11 o
  15   3   0       51.08       52.08     23.78 o
  17   3   0        8.31        0.00     11.32 o
   0   4   0      954.85      948.77     26.42 o
   1   4   0      598.70      488.82     22.83 o
   2   4   0      166.36      134.13      8.03 o
   3   4   0     8915.55     8997.53    109.28 o
   4   4   0      306.60      320.86     12.64 o
   5   4   0      790.05      959.08     18.87 o
   6   4   0        0.86       10.40      6.60 o
   7   4   0        2.72       67.18     25.66 o
   8   4   0        5.70        9.06     20.76 o
   9   4   0       14.70       36.23     27.55 o
  10   4   0        0.28        9.43     15.10 o
  11   4   0     1355.91     1615.62     63.02 o
  12   4   0      597.73      751.39     46.80 o
  13   4   0      118.34       96.24     28.68 o
  16   4   0        6.02       -1.89     18.87 o
   1   5   0       21.08       20.00      8.61 o
   2   5   0      162.87      165.48     12.64 o
   3   5   0        7.32        1.91      6.45 o
   4   5   0      133.24      124.39      9.11 o
   5   5   0        2.94       -0.32      3.14 o
   6   5   0        0.17        0.42      3.80 o
   7   5   0        7.68        7.93     14.34 o
   8   5   0        6.96       -3.40     12.83 o
   9   5   0       57.15       54.34     23.78 o
  10   5   0       15.82       10.57     18.87 o
  14   5   0       10.63       -0.38     15.85 o
  15   5   0        3.03        0.75     18.11 o
   0   6   0      489.70      548.73     42.65 o
   1   6   0      343.92      414.89     19.16 o
   2   6   0       81.91       81.26     11.61 o
   3   6   0      107.38       93.60     13.43 o
   4   6   0     1121.13     1172.97     62.65 o
   5   6   0      408.09      363.66     31.13 o
   6   6   0       19.15       16.89      9.14 o
   7   6   0       63.74       29.45     17.35 o
   8   6   0        2.59        4.15     16.61 o
   9   6   0        4.79        3.40     16.98 o
  10   6   0        7.71        3.02     18.11 o
  11   6   0      127.11        5.28     21.89 o
  12   6   0      534.11      768.37     60.01 o
   1   7   0        2.84       -0.04      8.87 o
   2   7   0        0.02       15.47     14.72 o
   3   7   0        2.09        9.32     10.34 o
   4   7   0       68.80       63.26     20.00 o
   5   7   0       21.93       14.19      7.85 o
   6   7   0       11.50        2.60      6.79 o
   7   7   0       39.70       -3.40     18.49 o
   1   8   0       13.64       19.65     15.20 o
   2   8   0       75.09       71.33     26.04 o
   3   8   0       37.68       20.01     21.89 o
   4   8   0        9.67       -2.09      7.83 o
   5   8   0        2.96        0.00     12.08 o
 -18   1   1      120.22       79.74     44.50 o
 -17   1   1      107.05       64.74     40.70 o
 -16   1   1       48.17       22.12     12.60 o
 -15   1   1       91.47       65.93     25.73 o
 -14   1   1       76.11       98.24     17.59 o
 -13   1   1      215.84      227.75     23.26 o
 -12   1   1       14.60       14.18      6.29 o
 -11   1   1       54.43       42.65      6.34 o
 -10   1   1      968.72      931.16     17.09 o
  -9   1   1     2829.19     2601.14     66.61 o
  -8   1   1     3176.91     2689.07     32.28 o
  -7   1   1     6612.80     5855.73     80.76 o
  -6   1   1     4097.52     3707.85     34.15 o
  -5   1   1     1208.65     1121.32     11.65 o
  -4   1   1        2.18        9.13      1.12 o
  -3   1   1     2181.77     2155.51     20.05 o
  -2   1   1     6562.93     6026.64    213.65 o
  -1   1   1      103.72       73.10      1.74 o
   0   1   1       15.82       34.43      2.78 o
   1   1   1      911.30      959.92     14.72 o
   2   1   1     5462.72     5422.52     49.89 o
   3   1   1     2140.31     2007.27     19.58 o
   4   1   1      767.32      645.54     11.32 o
   5   1   1      372.24      249.08      9.43 o
   6   1   1      137.84       73.59      5.28 o
   7   1   1      321.47      424.19     15.10 o
   8   1   1        1.70        5.72      3.59 o
   9   1   1       43.90       81.38      7.36 o
  10   1   1      533.54      468.39     16.09 o
  11   1   1     1100.10     1068.85     16.94 o
  12   1   1      835.47      795.97     17.62 o
  13   1   1      580.74      566.20     15.96 o
  14   1   1      438.34      505.90     16.11 o
  15   1   1       16.37       19.97      8.84 o
  16   1   1        0.02       -1.74      5.28 o
  17   1   1        0.45       -1.39      6.28 o
  18   1   1        0.11        0.58      5.57 o
 -18   2   1      394.77      463.06     42.27 o
 -17   2   1        3.71       11.67      8.46 o
 -16   2   1      502.02      386.72     17.74 o
 -15   2   1      457.26      404.31     17.02 o
 -14   2   1      236.41      220.59      9.70 o
 -13   2   1        2.93        3.27      3.50 o
 -12   2   1      741.11      805.13     33.59 o
 -11   2   1      156.01      183.22     11.52 o
 -10   2   1     2927.24     3026.08     63.66 o
  -9   2   1        0.33        1.90      1.56 o
  -8   2   1       56.87       50.56     10.94 o
  -7   2   1     3534.42     3951.31     75.86 o
  -6   2   1     1011.50      942.99     43.02 o
  -5   2   1      775.60      653.80     34.15 o
  -4   2   1       11.12       37.38      5.66 o
  -3   2   1     1358.38     1312.86     17.13 o
  -2   2   1    12365.44    12691.03    109.77 o
  -1   2   1     1092.59      965.22     14.53 o
   0   2   1     2080.54     2282.11     32.27 o
   1   2   1    54288.11    50800.10    602.55 o
   2   2   1     5794.25     5260.18     67.93 o
   3   2   1     4311.59     4044.43     40.25 o
   4   2   1     1076.40      977.35     19.42 o
   5   2   1      926.57      936.06     20.07 o
   6   2   1      941.65     1117.14     12.35 o
   7   2   1      119.95      199.69      7.69 o
   8   2   1      283.97      320.22      8.25 o
   9   2   1      254.57      298.98     11.49 o
  10   2   1      231.90      265.79      7.81 o
  11   2   1      471.40      487.00     12.51 o
  12   2   1      621.45      674.85     14.25 o
  13   2   1      909.44      953.77     17.09 o
  14   2   1      558.15      646.39     15.10 o
  15   2   1      334.92      480.31     14.79 o
  16   2   1      825.69      942.25     74.25 o
  17   2   1       57.75       49.55     16.67 o
  18   2   1        4.62        3.32     14.37 o
 -17   3   1       19.49        0.00     10.57 o
 -15   3   1        0.47       -3.40     15.47 o
 -14   3   1       47.89       40.76     21.51 o
 -13   3   1        5.19        2.64     12.83 o
 -12   3   1       22.32       27.17     16.98 o
 -10   3   1      125.02      140.39     20.38 o
  -9   3   1      319.92      321.92     23.40 o
  -8   3   1        4.11        1.89      8.30 o
  -7   3   1       92.92      101.52     15.47 o
  -6   3   1        0.58        4.53      8.30 o
  -5   3   1      350.57      318.64      5.31 o
  -4   3   1      414.16      388.68      6.21 o
  -3   3   1      827.54      877.37     11.81 o
  -2   3   1      144.38      144.55      6.32 o
  -1   3   1      166.27      208.57      6.05 o
   0   3   1      544.06      571.75      9.29 o
   1   3   1      154.68      187.63      6.19 o
   2   3   1      173.15      187.57      5.52 o
   3   3   1      232.50      279.95      6.38 o
   4   3   1      544.67      559.03      7.86 o
   5   3   1      300.69      322.47      5.92 o
   6   3   1      757.39      845.58     16.40 o
   7   3   1        0.01        1.20      1.44 o
   8   3   1        1.69        3.25      1.50 o
   9   3   1      183.33      138.54     29.06 o
  10   3   1       34.04       34.72     16.61 o
  11   3   1      125.50      170.96     25.29 o
  12   3   1      220.78      262.67     44.53 o
  13   3   1       82.08       29.96     18.11 o
  14   3   1       91.67       94.73     27.17 o
  15   3   1       18.55        0.00     17.36 o
  16   3   1       78.24       -1.13     15.47 o
  17   3   1        8.61       17.04     17.86 o
 -16   4   1      110.12        0.00     12.08 o
 -14   4   1        4.51       -0.38     12.45 o
 -13   4   1      638.97      693.27     47.55 o
 -12   4   1      174.76      177.00     31.32 o
 -11   4   1     1150.51     1458.63     59.25 o
 -10   4   1        9.03       12.08     15.85 o
  -9   4   1        0.46       10.19     14.34 o
  -8   4   1       78.18      106.42     21.13 o
  -7   4   1       81.45      113.22     20.38 o
  -6   4   1       29.42       36.98     14.34 o
  -5   4   1      740.88      764.93     15.55 o
  -4   4   1     1383.94     1477.35     20.13 o
  -3   4   1      555.31      593.61     12.01 o
  -2   4   1      560.67      593.73     12.10 o
  -1   4   1       10.30       32.88     17.89 o
   0   4   1      260.61      256.13     22.39 o
   1   4   1      445.20      420.45     10.70 o
   2   4   1    13509.31    13816.88    138.01 o
   3   4   1      662.24      703.55     12.01 o
   4   4   1       45.30       52.57      4.41 o
   5   4   1        2.19        6.09      3.10 o
   6   4   1       88.09      132.32      6.53 o
   7   4   1        0.95        2.45      3.02 o
   8   4   1       21.69       38.49     17.36 o
   9   4   1       75.46       83.40     33.59 o
  10   4   1      249.48      289.08     31.32 o
  11   4   1       29.79       29.06     20.38 o
  12   4   1      216.02      238.89     33.21 o
  13   4   1       14.31       -0.75     13.59 o
  15   4   1      133.60       -0.75     15.85 o
  16   4   1       31.85       -1.13     17.74 o
 -15   5   1        8.71        0.00     14.72 o
 -11   5   1      126.58        0.00     11.32 o
 -10   5   1      751.19      917.82     52.46 o
  -9   5   1      645.39      713.65     43.78 o
  -8   5   1      765.73      714.03     43.78 o
  -7   5   1      427.17      460.04     34.34 o
  -6   5   1      686.37      669.23     29.95 o
  -5   5   1      265.71      280.14     11.80 o
  -4   5   1      442.08      443.00     17.14 o
  -3   5   1       33.37       29.55      7.03 o
  -2   5   1       11.59        8.75      6.07 o
  -1   5   1       72.79       75.57     26.42 o
   0   5   1       32.15       38.15      9.54 o
   1   5   1      237.69      252.01     12.89 o
   2   5   1       17.94       10.62      7.18 o
   3   5   1       25.48       26.33      9.47 o
   4   5   1      231.10      214.56     11.70 o
   5   5   1     1426.77     1515.35     29.02 o
   6   5   1      267.00      272.93     21.70 o
   7   5   1       11.02       11.51      4.72 o
   8   5   1      129.11      124.16     26.04 o
   9   5   1       47.75       29.06     21.51 o
  10   5   1      176.84      186.43     35.10 o
  12   5   1       78.77       -0.38     13.59 o
  13   5   1      227.25      338.90     44.91 o
  14   5   1       36.86        0.75     16.98 o
 -13   6   1       39.48       -0.75     18.11 o
 -12   6   1       84.81       -0.38     15.10 o
 -11   6   1      116.68       -0.75     15.47 o
 -10   6   1       84.87        0.75     14.72 o
  -9   6   1      141.54       10.57     20.76 o
  -8   6   1       24.82       31.32     22.64 o
  -7   6   1       13.92        5.35      4.61 o
  -6   6   1      104.70       52.55     17.01 o
  -5   6   1      259.54      265.00     21.42 o
  -4   6   1      305.32      363.65     19.16 o
  -3   6   1      118.62      105.12     12.48 o
  -2   6   1       46.04       64.88     14.13 o
  -1   6   1       69.97       84.15     13.98 o
   0   6   1      367.46      427.93     22.83 o
   1   6   1      132.18      175.66     14.88 o
   2   6   1       37.45       55.70     17.05 o
   3   6   1       38.35       55.48     14.38 o
   4   6   1     3492.17     3596.88    167.94 o
   5   6   1       37.17       29.32     12.14 o
   6   6   1      122.31       93.68     11.17 o
   7   6   1        0.16        0.43      3.61 o
   8   6   1        3.27       10.57     19.25 o
   9   6   1       52.47       66.42     28.30 o
  10   6   1       67.06      116.61     33.97 o
  11   6   1      163.50      241.15     44.16 o
  -6   7   1        4.66        4.41      4.94 o
  -5   7   1        3.25        1.58      5.33 o
  -4   7   1        3.09       -2.68      7.30 o
  -3   7   1        1.60       -6.35      7.10 o
  -2   7   1       50.46       24.83     15.23 o
  -1   7   1        9.01       12.54     11.01 o
   0   7   1       10.41        3.18      8.94 o
   1   7   1        5.73       16.96     11.59 o
   2   7   1       81.75       72.46     20.00 o
   3   7   1       37.30       38.52     12.96 o
   4   7   1        2.68        4.70      8.86 o
   5   7   1      119.15       96.66     26.61 o
   6   7   1       60.00       16.86     18.30 o
   7   7   1       56.43        0.38     13.96 o
   8   7   1        7.54        1.51     17.36 o
   9   7   1       98.26        0.38     15.10 o
  -4   8   1        0.18        4.68      9.18 o
  -3   8   1       33.11        5.82     12.30 o
  -2   8   1       21.92       26.25     15.87 o
  -1   8   1       33.28       40.94     17.29 o
   0   8   1       58.77       33.59     24.15 o
   1   8   1      123.87      151.93     23.48 o
   2   8   1       68.74      115.48     29.44 o
   3   8   1       37.84       52.46     23.78 o
   4   8   1      127.27       35.32     29.81 o
 -19   0   2      125.18       25.77     19.77 o
 -18   0   2      235.53      240.78     28.68 o
 -17   0   2     1428.45     1368.81     52.08 o
 -16   0   2        0.56       -2.26      9.81 o
 -15   0   2      888.64      919.71     49.06 o
 -14   0   2      750.82      792.15     31.70 o
 -13   0   2      227.85      239.64     18.87 o
 -12   0   2       61.01       81.14     12.45 o
 -11   0   2      522.74      508.73     20.38 o
 -10   0   2      562.07      563.45     19.62 o
  -9   0   2    10558.14    11429.37    150.01 o
  -8   0   2      161.51      166.38      7.33 o
  -7   0   2       60.61       44.65      5.31 o
  -6   0   2      673.91      835.44     13.07 o
  -5   0   2       12.67        5.47      2.40 o
  -4   0   2     1088.61      774.12     10.54 o
  -3   0   2       34.22       55.86      3.06 o
  -2   0   2    15133.78    14487.80    145.55 o
  -1   0   2    27260.64    27104.00    323.43 o
   0   0   2     4079.79     3908.12     38.42 o
   1   0   2      278.11      317.06      6.00 o
   2   0   2     3006.52     2602.92     27.75 o
   3   0   2     6069.28     5355.47     56.31 o
   4   0   2    12443.50    12029.18    131.39 o
   5   0   2     4269.21     3566.37     59.63 o
   6   0   2     2264.78     2159.82     40.76 o
   7   0   2     1435.05     1634.49     34.72 o
   8   0   2      768.16     1056.32     27.17 o
   9   0   2      206.32      181.53     13.96 o
  10   0   2       31.69       33.97     10.57 o
  11   0   2        0.17        5.66      8.30 o
  12   0   2        1.42       12.00      7.60 o
  13   0   2      949.03     1043.38     30.65 o
  14   0   2     1762.25     1952.08     45.50 o
  15   0   2      194.09      248.58     18.63 o
  16   0   2      561.44      854.14     34.72 o
  17   0   2      542.53      835.92     33.58 o
  18   0   2      392.35      488.49     36.54 o
 -18   1   2      295.18      296.90     18.74 o
 -17   1   2       52.71       41.81     25.33 o
 -16   1   2      138.01      167.67     15.90 o
 -15   1   2      127.24      136.35     12.84 o
 -14   1   2        0.64        3.06      6.17 o
 -13   1   2       15.09        9.40      7.87 o
 -12   1   2      106.33      128.20     28.87 o
 -11   1   2        6.51        9.41      6.53 o
 -10   1   2       63.89       71.60      6.45 o
  -9   1   2      198.59      195.95      9.54 o
  -8   1   2     1967.89     1969.77     18.96 o
  -7   1   2      615.61      469.10      6.55 o
  -6   1   2     4138.44     3785.69     41.69 o
  -5   1   2     1057.50      867.64     15.42 o
  -4   1   2     4849.78     4436.38     34.15 o
  -3   1   2      188.81      147.55      3.10 o
  -2   1   2      678.74      614.24      6.37 o
  -1   1   2       75.59       87.83      2.90 o
   0   1   2       26.79       26.43      2.12 o
   1   1   2       19.59       23.20      2.32 o
   2   1   2      471.43      484.53      7.24 o
   3   1   2       44.21       55.99      3.65 o
   4   1   2      573.03      534.65      7.91 o
   5   1   2      385.16      343.56      7.80 o
   6   1   2      675.59      621.02      9.64 o
   7   1   2     1108.27     1092.53     21.04 o
   8   1   2       15.80       17.29      5.09 o
   9   1   2      121.53      129.09     13.96 o
  10   1   2        1.47        1.44      5.73 o
  11   1   2       24.71       34.89      9.42 o
  12   1   2      218.86      248.34     14.04 o
  13   1   2      938.49     1030.82     21.89 o
  14   1   2       91.22       88.07     10.44 o
  15   1   2      815.63      919.56     21.74 o
  16   1   2       26.13       42.58     10.82 o
  17   1   2       48.77       44.67     10.58 o
  18   1   2        0.37       -2.40      7.85 o
 -18   2   2      225.61      291.73     38.12 o
 -17   2   2        5.31       -0.52      4.15 o
 -16   2   2      104.98       56.95     13.71 o
 -15   2   2       44.39       17.22      5.59 o
 -14   2   2      238.90      247.79      9.88 o
 -13   2   2       18.51       21.23      5.65 o
 -12   2   2      138.79      128.03      5.27 o
 -11   2   2      374.63      429.92     10.09 o
 -10   2   2      803.68      817.32     25.29 o
  -9   2   2        0.13        0.51      1.57 o
  -8   2   2      804.49      936.83     17.91 o
  -7   2   2     1232.65     1316.67     25.58 o
  -6   2   2        3.85        5.90      1.04 o
  -5   2   2       17.17       30.88      2.58 o
  -4   2   2       94.94      102.64      2.60 o
  -3   2   2     2021.02     1953.32     49.26 o
  -2   2   2      419.28      368.99      6.55 o
  -1   2   2        3.81        2.18      1.83 o
   0   2   2     8262.83     8053.16     71.50 o
   1   2   2      852.17      905.95     11.62 o
   2   2   2     1086.64     1175.38     16.79 o
   3   2   2      512.84      497.50      9.51 o
   4   2   2      589.85      551.01     10.57 o
   5   2   2      668.65      670.29     10.41 o
   6   2   2       12.00       19.38      3.54 o
   7   2   2       19.95       74.72      5.19 o
   8   2   2      179.67      268.70     14.72 o
   9   2   2       87.65      120.81     10.97 o
  10   2   2       11.80       12.38      5.43 o
  11   2   2      182.65      179.11     36.69 o
  12   2   2       22.17       23.54      5.39 o
  13   2   2      289.00      296.98     11.77 o
  14   2   2       30.08       21.14      6.32 o
  15   2   2       36.85       40.28      9.54 o
  16   2   2       14.76        6.06      7.47 o
  17   2   2        9.24       16.00      8.64 o
 -17   3   2      182.24        0.00     12.45 o
 -15   3   2      201.95      233.98     31.70 o
 -14   3   2        2.73       21.51     18.87 o
 -13   3   2       25.47       26.42     17.36 o
 -12   3   2      124.72      153.60     23.40 o
 -11   3   2       29.56       47.55     17.74 o
 -10   3   2        1.19       -2.64      9.81 o
  -9   3   2      565.13      590.13     21.80 o
  -8   3   2     1390.12     1416.59     32.02 o
  -7   3   2     2441.27     2395.27     47.74 o
  -6   3   2     1753.91     1563.76     30.10 o
  -5   3   2     5232.27     4976.23     38.31 o
  -4   3   2     2090.57     1870.67     57.38 o
  -3   3   2      742.61      701.25     12.16 o
  -2   3   2      182.92      139.06      7.25 o
  -1   3   2      123.92      144.81      5.82 o
   0   3   2      462.93      485.51     12.96 o
   1   3   2      168.47      188.99      9.25 o
   2   3   2       64.53       74.63      4.93 o
   3   3   2      515.92      551.10     10.40 o
   4   3   2      118.27       91.73      5.89 o
   5   3   2      713.35      708.68     31.70 o
   6   3   2      704.77      714.63     12.27 o
   7   3   2      877.67      949.94     18.24 o
   8   3   2      124.93      131.30      6.41 o
   9   3   2        0.31        0.43      3.64 o
  10   3   2      184.93      174.75     17.93 o
  11   3   2      182.02      176.92     12.08 o
  12   3   2     1706.65     1906.46     26.49 o
  13   3   2      152.85      201.23     16.30 o
  14   3   2      380.00      407.50     22.30 o
  15   3   2      155.56      159.71     26.34 o
  16   3   2      200.24      218.83    152.28 o
  17   3   2        0.15      -10.02     16.52 o
 -14   4   2      519.55      478.91     43.78 o
 -13   4   2       84.65       91.71     26.79 o
 -12   4   2        1.79       -4.15     14.34 o
 -11   4   2        0.51       -6.42     14.72 o
 -10   4   2        9.47       -1.89     11.70 o
  -9   4   2      241.92      309.46     28.68 o
  -8   4   2      155.67      184.92     22.27 o
  -7   4   2       22.99       35.23     11.71 o
  -6   4   2     2043.97     2244.35     50.44 o
  -5   4   2      564.16      572.24      8.17 o
  -4   4   2       31.66       26.39      3.91 o
  -3   4   2       66.52       50.34      4.46 o
  -2   4   2       81.06       85.33      6.18 o
  -1   4   2        9.92        3.98      3.72 o
   0   4   2       30.39       39.63      5.52 o
   1   4   2      363.46      424.47     14.21 o
   2   4   2     8048.16     7855.83     92.33 o
   3   4   2     2137.26     2191.72     27.86 o
   4   4   2      708.14      703.46     12.70 o
   5   4   2      675.38      733.05     12.61 o
   6   4   2      710.52      734.31     13.51 o
   7   4   2      638.93      682.40     11.97 o
   8   4   2       97.93      116.72      8.41 o
   9   4   2      279.15      271.68     34.72 o
  10   4   2       41.88       61.89     21.89 o
  11   4   2      389.13      424.19     38.49 o
  12   4   2        0.59        1.13     14.34 o
  13   4   2      205.12       -0.75     22.64 o
  14   4   2      158.57       17.42     18.12 o
  15   4   2      329.16      497.87     40.00 o
  16   4   2      519.63      764.58     45.18 o
 -12   5   2        2.60        0.38     12.45 o
 -11   5   2        0.19        0.75     13.21 o
 -10   5   2       30.89       17.36     20.76 o
  -9   5   2       29.33       34.72     20.38 o
  -8   5   2        0.27        1.89     12.83 o
  -7   5   2       25.91       30.57     18.49 o
  -6   5   2        9.91        8.44      4.30 o
  -5   5   2      134.14      132.68      8.28 o
  -4   5   2       36.52       51.22      5.65 o
  -3   5   2       40.22       32.68      5.95 o
  -2   5   2       60.31       80.28      6.76 o
  -1   5   2      302.84      327.90     12.32 o
   0   5   2       67.14      103.53      9.66 o
   1   5   2       47.07       65.28      8.80 o
   2   5   2      226.30      254.46     10.79 o
   3   5   2       71.33       84.27     14.44 o
   4   5   2       39.76       46.75      7.69 o
   5   5   2      108.19       86.10     10.18 o
   6   5   2       11.00        7.07      4.03 o
   7   5   2      133.04      127.31      9.46 o
   8   5   2       66.08       64.41     13.96 o
   9   5   2       96.58      141.90     30.19 o
  10   5   2     1061.33     1245.02     85.67 o
  11   5   2       97.22       -1.89     16.98 o
  12   5   2       14.40        1.51     15.47 o
  13   5   2       16.67        0.00     13.59 o
  14   5   2        2.13      -12.16     18.51 o
 -13   6   2       83.17        0.00     14.34 o
 -12   6   2      109.96        5.66     23.02 o
 -11   6   2       70.84       -3.40     20.38 o
 -10   6   2      115.45        3.77     18.87 o
  -9   6   2       19.53       -2.26     16.23 o
  -8   6   2       81.20       -2.26     15.85 o
  -7   6   2       87.73       33.76     43.40 o
  -6   6   2        8.30        7.34      3.76 o
  -5   6   2      224.06      252.10     11.56 o
  -4   6   2      626.85      749.43     64.21 o
  -3   6   2       62.56       53.82      9.61 o
  -2   6   2        5.03       -1.89      5.04 o
  -1   6   2        2.34        2.84      5.53 o
   0   6   2        7.56        8.07      6.89 o
   1   6   2       28.77       29.83      9.51 o
   2   6   2       66.76       69.10      9.77 o
   3   6   2     3441.88     3831.17    112.27 o
   4   6   2        6.54       21.91     12.41 o
   5   6   2       96.85      110.48     13.77 o
   6   6   2      164.90      213.28     16.23 o
   7   6   2      368.68      387.25     53.02 o
   8   6   2        0.12        1.49      3.64 o
   9   6   2       97.15      140.01     33.97 o
  10   6   2        9.31        4.15     19.25 o
  11   6   2        0.02       -9.06     36.23 o
  -6   7   2       44.18       11.44      6.33 o
  -5   7   2      381.15      392.27     50.93 o
  -4   7   2      121.77      111.17     28.24 o
  -3   7   2      188.19      180.33     26.97 o
  -2   7   2      233.86      203.73     20.83 o
  -1   7   2       48.75       45.29     12.41 o
   0   7   2        6.57        5.13      7.84 o
   1   7   2      208.63      172.19     26.98 o
   2   7   2       29.16       16.33     13.49 o
   3   7   2        0.07        2.11      8.07 o
   4   7   2       42.43       61.19     18.66 o
   5   7   2       18.83        9.55     10.17 o
   6   7   2      495.57      387.20    131.14 o
   7   7   2      259.54      189.57     95.48 o
   8   7   2      769.76      979.34     64.16 o
   9   7   2      404.03      484.20     53.21 o
  -4   8   2        0.11        9.93     11.15 o
  -3   8   2      134.98       65.56     30.66 o
  -2   8   2       41.43        8.35     12.83 o
  -1   8   2        2.87       29.19     19.62 o
   0   8   2       10.49        0.96      9.43 o
   1   8   2       16.84       13.16     11.98 o
   2   8   2       44.05       20.74     13.25 o
   3   8   2        6.89        2.68     10.61 o
   4   8   2      139.47       23.91     34.90 o
 -18   1   3       34.85       12.07      9.45 o
 -17   1   3      272.91      296.92     20.03 o
 -16   1   3      249.70      267.42     20.38 o
 -15   1   3       68.35       40.00     36.80 o
 -14   1   3      122.07      122.60     31.70 o
 -13   1   3       45.12       46.24     10.38 o
 -12   1   3      157.83      133.19     25.85 o
 -11   1   3      258.99      239.13      9.60 o
 -10   1   3       17.64       21.29      5.23 o
  -9   1   3        0.60        4.39      2.75 o
  -8   1   3      102.57      120.88      5.86 o
  -7   1   3     1019.44     1028.07     12.97 o
  -6   1   3     1335.75     1270.62     13.52 o
  -5   1   3     1419.31     1331.82     13.35 o
  -4   1   3     3135.47     2788.01     23.08 o
  -3   1   3    15812.36    14642.82    113.47 o
  -2   1   3     1868.36     1551.29     20.05 o
  -1   1   3     2652.95     2269.33     19.54 o
   0   1   3     1589.64     1326.42     12.68 o
   1   1   3      203.28      247.97      5.52 o
   2   1   3        1.25        2.59      2.05 o
   3   1   3      572.81      516.76      7.90 o
   4   1   3      226.27      213.59      6.89 o
   5   1   3      238.35      297.41      9.44 o
   6   1   3      181.61      165.72      7.22 o
   7   1   3     1226.23     1260.05     18.12 o
   8   1   3     1902.61     1897.77     34.15 o
   9   1   3      858.55      907.63     20.76 o
  10   1   3      172.99      184.50     12.24 o
  11   1   3      170.38      179.41     13.06 o
  12   1   3     2425.85     2500.72     47.55 o
  13   1   3      377.48      425.46     17.21 o
  14   1   3      990.75     1286.16     24.82 o
  15   1   3       12.56       44.35     11.68 o
  16   1   3      208.69      294.23     16.50 o
  17   1   3       69.59       80.27     13.15 o
  18   1   3      105.01      100.82     19.39 o
 -18   2   3       11.97        0.00     10.19 o
 -17   2   3      124.07       68.74     27.50 o
 -16   2   3      604.67      554.43     80.01 o
 -15   2   3      163.11      160.78     18.68 o
 -14   2   3      483.40      440.14     35.47 o
 -13   2   3      731.54      674.92     17.11 o
 -12   2   3     1886.01     1817.36     29.07 o
 -11   2   3      296.01      265.83      8.50 o
 -10   2   3        4.78        4.48      3.04 o
  -9   2   3      745.97      855.48     10.95 o
  -8   2   3     2034.84     2108.20     19.80 o
  -7   2   3       21.32       25.20      2.59 o
  -6   2   3      178.08      210.26      4.27 o
  -5   2   3      366.92      439.28      6.58 o
  -4   2   3       28.52       19.59      3.26 o
  -3   2   3      275.48      185.39      6.40 o
  -2   2   3      586.88      445.22      6.69 o
  -1   2   3     2284.50     1993.93     28.87 o
   0   2   3      190.48      240.50     10.32 o
   1   2   3       16.66        2.67      3.25 o
   2   2   3       54.09       64.05      4.60 o
   3   2   3      679.10      563.62      9.77 o
   4   2   3     1709.22     1526.31     19.32 o
   5   2   3     2428.38     2396.04     28.74 o
   6   2   3     2839.62     2824.29     67.46 o
   7   2   3     2068.41     2015.87     40.52 o
   8   2   3     1599.45     1631.05     31.77 o
   9   2   3      912.27      975.02     42.65 o
  10   2   3        0.91       -4.59      7.73 o
  11   2   3        4.02        2.51      5.53 o
  12   2   3      262.75      284.72     14.17 o
  13   2   3      378.16      437.54     18.09 o
  14   2   3      274.92      375.85     14.61 o
  15   2   3      600.89      803.45     21.91 o
  16   2   3      238.90      332.76     16.36 o
  17   2   3      655.23      856.80     34.34 o
 -15   3   3      137.48      135.48     30.19 o
 -14   3   3      277.51      302.29     33.21 o
 -13   3   3        5.85        4.91     14.34 o
 -12   3   3      108.88       78.88     21.89 o
 -11   3   3       51.16       87.61     14.99 o
 -10   3   3        8.99       18.68     10.81 o
  -9   3   3       27.38       16.41      9.74 o
  -8   3   3       30.65       41.48     10.54 o
  -7   3   3      188.17      192.56      7.23 o
  -6   3   3      523.70      541.00      9.78 o
  -5   3   3     2204.90     2181.68     26.64 o
  -4   3   3      126.52      176.27      7.92 o
  -3   3   3     1835.30     1826.59     22.26 o
  -2   3   3       72.38      107.60      7.91 o
  -1   3   3      402.71      389.33      9.39 o
   0   3   3      176.04      178.24      8.64 o
   1   3   3        1.42        9.64      3.69 o
   2   3   3       20.86       19.63      4.50 o
   3   3   3      350.18      361.99     11.49 o
   4   3   3      418.76      504.28     10.31 o
   5   3   3      228.38      215.02      8.50 o
   6   3   3      313.32      329.71      9.74 o
   7   3   3      174.33      167.57      6.89 o
   8   3   3      187.23      180.41     10.85 o
   9   3   3      180.07      189.61     10.62 o
  10   3   3      711.61      746.45     16.79 o
  11   3   3     1196.42     1285.68     24.08 o
  12   3   3      168.02      156.92     10.94 o
  13   3   3       98.39       91.34     14.58 o
  14   3   3        2.91       13.92      8.03 o
  15   3   3       76.71       59.09     17.98 o
  16   3   3      244.96      333.65     32.42 o
 -15   4   3       81.25       -0.38     12.45 o
 -14   4   3       71.92        0.00      9.43 o
 -13   4   3      512.20      496.65     43.40 o
 -12   4   3      294.69      292.10     35.10 o
 -11   4   3      103.07       74.35     23.40 o
 -10   4   3       99.20      128.63     18.00 o
  -9   4   3       61.19       47.14     14.26 o
  -8   4   3       76.91       70.31     14.50 o
  -7   4   3     1516.02     1701.98     39.43 o
  -6   4   3       88.65       88.19      4.41 o
  -5   4   3       12.60       24.46      3.48 o
  -4   4   3       75.62      110.08      5.70 o
  -3   4   3      201.52      180.06     10.99 o
  -2   4   3      138.97      126.83      7.99 o
  -1   4   3        0.50        5.80      5.66 o
   0   4   3      296.44      265.68      9.62 o
   1   4   3      452.57      525.98     12.42 o
   2   4   3      113.86      111.49      7.25 o
   3   4   3        9.15       21.84      5.09 o
   4   4   3       20.19       22.76      5.05 o
   5   4   3      335.14      376.92     13.32 o
   6   4   3      589.15      689.95     13.63 o
   7   4   3      494.13      556.16     15.34 o
   8   4   3      816.17      896.84     20.69 o
   9   4   3      222.99      291.99     12.71 o
  10   4   3       64.28       70.28      6.98 o
  11   4   3      144.59      133.53     10.57 o
  12   4   3      242.66      243.22     29.76 o
  13   4   3       26.49       10.74      7.84 o
  14   4   3       16.96        2.33     15.03 o
  15   4   3      145.74      143.59    110.20 o
 -13   5   3       50.39        0.38     14.34 o
 -12   5   3        0.11        0.00     11.32 o
 -11   5   3        2.61       -0.38     11.32 o
 -10   5   3        1.62        4.91     16.61 o
  -9   5   3       14.80       43.02     22.27 o
  -8   5   3       12.24       14.50     13.33 o
  -7   5   3      347.44      410.08     29.18 o
  -6   5   3     2254.08     2598.80     28.93 o
  -5   5   3      240.15      239.18     16.12 o
  -4   5   3     2344.89     2532.21     34.86 o
  -3   5   3      667.53      694.19     15.58 o
  -2   5   3      899.39      911.78     19.06 o
  -1   5   3      270.32      268.07     10.22 o
   0   5   3      346.96      346.75     14.29 o
   1   5   3       23.66       18.45      5.70 o
   2   5   3      431.92      483.68     13.84 o
   3   5   3       43.30       58.46      7.72 o
   4   5   3       50.78       39.77     10.80 o
   5   5   3       99.16       80.43     17.31 o
   6   5   3      194.40      178.57     13.09 o
   7   5   3      368.62      425.81     16.84 o
   8   5   3      546.89      639.80     19.72 o
   9   5   3     2081.61     2445.09     93.42 o
  10   5   3      130.99      121.28      9.66 o
  11   5   3       93.88       52.69     52.08 o
  12   5   3        5.66        1.79     12.89 o
  13   5   3        6.57       18.09     23.59 o
  14   5   3      142.10      148.78    118.12 o
 -10   6   3       13.09       -6.42     32.46 o
  -9   6   3       16.59        3.40     17.74 o
  -8   6   3        2.65        7.93     18.49 o
  -7   6   3        5.64        4.96      3.51 o
  -6   6   3       95.92       68.49      9.75 o
  -5   6   3      301.44      340.97     16.67 o
  -4   6   3        0.94       -0.61      5.06 o
  -3   6   3       14.03       12.21      7.38 o
  -2   6   3       55.76       52.65     10.06 o
  -1   6   3      138.76      136.58     10.43 o
   0   6   3       53.97       53.92     10.33 o
   1   6   3       39.11       56.29      9.47 o
   2   6   3      438.25      468.45     15.50 o
   3   6   3     1240.11     1365.52     26.49 o
   4   6   3      574.31      655.97     19.37 o
   5   6   3      248.50      288.03     13.10 o
   6   6   3      139.00      145.32     10.71 o
   7   6   3        1.64        2.33      4.70 o
   8   6   3       27.81       15.09      6.08 o
   9   6   3      217.34      195.88     52.57 o
  10   6   3      129.73      165.97     27.88 o
  11   6   3       47.13       53.45     23.95 o
  12   6   3       58.19       80.03     27.62 o
  -9   7   3       53.21        3.02     20.76 o
  -8   7   3      100.41        8.30     23.78 o
  -7   7   3      201.49       -5.66     22.27 o
  -6   7   3        0.01       -2.61      6.20 o
  -5   7   3       21.63       11.77      9.51 o
  -4   7   3       15.22       20.15     10.49 o
  -3   7   3       32.98       27.79     15.54 o
  -2   7   3        3.15        4.05      7.30 o
  -1   7   3       10.03        4.13      7.79 o
   0   7   3       82.38       70.09     12.84 o
   1   7   3      165.28      229.45     19.18 o
   2   7   3       33.59       26.56     14.46 o
   3   7   3        0.51       -3.28      9.51 o
   4   7   3        2.01        5.95     10.73 o
   5   7   3        3.63       -1.36      7.41 o
   6   7   3       26.13       10.04     12.19 o
   7   7   3       53.49       60.07     16.01 o
   8   7   3      509.13      713.18     43.11 o
   9   7   3        5.04        8.96     18.12 o
  -3   8   3       94.10       78.26     19.60 o
  -2   8   3       79.05       63.45     26.79 o
  -1   8   3      100.16       91.77     26.49 o
   0   8   3        1.34       -3.06      9.53 o
   1   8   3       66.31       37.98     14.66 o
   2   8   3        1.73        7.33     11.08 o
 -18   0   4       54.50       -0.75     11.32 o
 -17   0   4        0.24       -0.75     16.61 o
 -16   0   4      104.29       89.44     31.32 o
 -15   0   4      135.07       98.88     19.25 o
 -14   0   4      558.61      532.88     29.44 o
 -13   0   4      277.53      249.89     14.92 o
 -12   0   4      867.29      693.79     24.21 o
 -11   0   4     4785.95     4134.91    297.57 o
 -10   0   4     3062.16     2768.25     42.39 o
  -9   0   4     1432.51     1270.22     23.47 o
  -8   0   4      760.21      767.07     18.13 o
  -7   0   4      309.90      222.12     22.08 o
  -6   0   4        9.49       21.08      4.66 o
  -5   0   4     2277.96     2151.22     45.10 o
  -4   0   4      230.42      271.50      8.53 o
  -3   0   4      319.03      358.57     20.76 o
  -2   0   4      664.29      524.90     15.21 o
  -1   0   4     5265.86     4659.47     54.84 o
   0   0   4     1513.77     1152.04     20.22 o
   1   0   4      109.65       66.18      6.27 o
   2   0   4     1985.92     1558.57     23.62 o
   3   0   4     2201.47     1931.78     55.29 o
   4   0   4      100.47      102.48      7.60 o
   5   0   4     1692.92     1495.82     25.22 o
   6   0   4      145.57      102.87     12.64 o
   7   0   4     3546.12     3525.67     50.96 o
   8   0   4     2136.34     2049.25     49.44 o
   9   0   4     3636.33     3390.13     73.97 o
  10   0   4     2340.15     2238.70     57.36 o
  11   0   4        0.75       10.19     17.74 o
  12   0   4      861.92      849.51     51.70 o
  13   0   4      558.54      571.75     34.72 o
  14   0   4     1013.85     1155.58     49.44 o
  15   0   4       81.98       88.69     24.91 o
  16   0   4       72.09      100.57     19.88 o
  17   0   4      572.56      876.81     44.91 o
 -18   1   4        0.47       -1.03      9.88 o
 -17   1   4        0.30        2.05     11.77 o
 -16   1   4        5.54        1.32      6.77 o
 -15   1   4      168.52      197.59     15.48 o
 -14   1   4      105.30      127.32     12.96 o
 -13   1   4      478.40      466.96     17.55 o
 -12   1   4        7.52       14.11      6.68 o
 -11   1   4      101.41      130.07      7.88 o
 -10   1   4      656.02      730.45     14.27 o
  -9   1   4      479.11      496.96     14.38 o
  -8   1   4       12.58       24.71      4.24 o
  -7   1   4       60.72       69.97      6.54 o
  -6   1   4      118.75      152.78      5.76 o
  -5   1   4      933.52      850.68     11.92 o
  -4   1   4     3434.84     3254.82     36.11 o
  -3   1   4      375.60      512.58      8.11 o
  -2   1   4    15579.41    15155.69    124.90 o
  -1   1   4        0.48       29.77      3.71 o
   0   1   4     4582.34     4326.29     47.06 o
   1   1   4      813.30      685.12     12.01 o
   2   1   4      376.32      387.79      9.87 o
   3   1   4       44.26       39.82      4.18 o
   4   1   4      943.38     1116.87     15.10 o
   5   1   4     1834.26     1955.75     21.63 o
   6   1   4      359.55      428.15     11.72 o
   7   1   4      323.06      339.37     11.61 o
   8   1   4      267.44      226.56     10.96 o
   9   1   4     1070.50     1141.09     45.10 o
  10   1   4      840.28      837.88     23.32 o
  11   1   4     1761.32     1818.77     37.71 o
  12   1   4      791.77      813.80     26.22 o
  13   1   4     2610.38     2814.17     55.16 o
  14   1   4      247.08      300.85     22.03 o
  15   1   4        9.36       14.94     11.86 o
  16   1   4       72.04      109.11     15.75 o
  17   1   4       32.90       29.76     12.34 o
 -18   2   4        1.25        0.00     10.19 o
 -17   2   4        9.11        3.40      5.07 o
 -16   2   4       22.80       15.19     13.96 o
 -15   2   4       30.87       18.19     13.21 o
 -14   2   4        6.09        3.80      5.76 o
 -13   2   4        4.70        7.59      7.48 o
 -12   2   4       35.96       19.95      7.66 o
 -11   2   4      359.21      295.90     10.80 o
 -10   2   4     1187.91     1176.97     23.40 o
  -9   2   4       99.89       96.75      5.52 o
  -8   2   4        0.89        9.21      2.81 o
  -7   2   4       92.37      124.53      5.45 o
  -6   2   4      684.90      660.17     10.61 o
  -5   2   4       25.03       25.92      3.29 o
  -4   2   4      625.75      609.54     10.78 o
  -3   2   4       67.86       81.33      6.86 o
  -2   2   4      367.91      369.35      9.83 o
  -1   2   4      377.00      302.22      6.89 o
   0   2   4        4.24        2.88      2.93 o
   1   2   4       11.15       28.14      3.90 o
   2   2   4       81.77       56.43      5.45 o
   3   2   4     1012.19      906.36     14.72 o
   4   2   4       46.42       51.11      5.98 o
   5   2   4       93.80      139.42     15.44 o
   6   2   4      166.37      154.25      8.74 o
   7   2   4        5.97       16.86      5.10 o
   8   2   4      735.14      744.39     15.57 o
   9   2   4      866.58      814.19     20.76 o
  10   2   4      822.11      861.08     40.76 o
  11   2   4      270.28      268.84     16.48 o
  12   2   4        0.04        0.73      6.49 o
  13   2   4      232.56      285.72     24.63 o
  14   2   4       22.96       26.63     13.39 o
  15   2   4      316.36      413.72     32.80 o
  16   2   4      115.61      113.60     30.07 o
  17   2   4       11.62       27.08     12.27 o
 -15   3   4      162.22        0.38     12.45 o
 -14   3   4      591.84      730.26     46.80 o
 -13   3   4      831.29      905.04     35.52 o
 -12   3   4       89.42      107.11     17.67 o
 -11   3   4       60.71       78.21     15.21 o
 -10   3   4       40.03       31.75     12.14 o
  -9   3   4       10.15       12.61      2.44 o
  -8   3   4      450.95      547.22     24.40 o
  -7   3   4       24.38       35.08      3.70 o
  -6   3   4        6.11        8.74      2.70 o
  -5   3   4     3814.49     4074.76     37.20 o
  -4   3   4      155.93      124.95      9.26 o
  -3   3   4     1966.41     1855.81     56.44 o
  -2   3   4     3419.16     3161.91     65.36 o
  -1   3   4     5116.53     4729.12     51.22 o
   0   3   4      707.08      609.48     12.71 o
   1   3   4     3332.15     3184.21     36.80 o
   2   3   4      981.77      990.25     19.41 o
   3   3   4     1179.37     1415.35     20.68 o
   4   3   4       17.87       13.06      5.56 o
   5   3   4       27.98       27.25      5.52 o
   6   3   4        9.89       12.00      5.65 o
   7   3   4       74.25      106.45      7.74 o
   8   3   4      795.44      865.87     18.24 o
   9   3   4      943.14     1025.50     27.01 o
  10   3   4     5371.94     6111.58     93.86 o
  11   3   4       32.13       29.12      9.38 o
  12   3   4      153.40      188.38     16.81 o
  13   3   4      285.65      326.05     24.02 o
  14   3   4      548.02      701.55     28.43 o
  15   3   4      659.92      814.07     24.34 o
  16   3   4       29.67       57.68     47.93 o
 -15   4   4      321.27      374.37     43.78 o
 -14   4   4      280.41      302.29     40.00 o
 -13   4   4      555.69      647.23     48.68 o
 -12   4   4      666.28      721.06     35.12 o
 -11   4   4      382.17      433.09     41.32 o
 -10   4   4      141.23      171.71     20.67 o
  -9   4   4       57.94       47.85     14.53 o
  -8   4   4      214.74      190.50      5.94 o
  -7   4   4       10.90       23.09      6.34 o
  -6   4   4        0.46        0.72      2.96 o
  -5   4   4       27.58       30.50      7.54 o
  -4   4   4       14.66       16.11      7.47 o
  -3   4   4        0.57        7.90      4.94 o
  -2   4   4       19.26       39.75      6.71 o
  -1   4   4      233.47      204.24      9.80 o
   0   4   4     1021.17     1044.08     20.52 o
   1   4   4      563.72      532.52     17.52 o
   2   4   4        0.08        8.57      5.55 o
   3   4   4      366.92      373.03     11.84 o
   4   4   4      227.23      233.88     12.61 o
   5   4   4      146.85      155.16      9.01 o
   6   4   4      761.02      855.36     36.42 o
   7   4   4      696.57      783.88     21.87 o
   8   4   4      291.84      326.93     13.16 o
   9   4   4      124.89      124.38      8.32 o
  10   4   4      554.69      643.07     18.57 o
  11   4   4        2.31        0.64      4.66 o
  12   4   4      108.07       52.16     43.16 o
  13   4   4       45.25       18.50     20.73 o
  14   4   4        0.08       -6.49     16.00 o
  15   4   4        8.42        0.43     12.51 o
 -14   5   4      501.68      632.89     58.12 o
 -13   5   4      123.03        0.38     15.10 o
 -12   5   4        3.64        0.00     11.70 o
 -11   5   4        0.36       -3.29     12.39 o
 -10   5   4        0.00      -11.93     14.50 o
  -9   5   4        1.12        1.31     12.86 o
  -8   5   4      122.07      121.74     23.18 o
  -7   5   4      467.21      561.25     16.45 o
  -6   5   4      337.82      367.59     10.14 o
  -5   5   4       44.49       47.97      6.13 o
  -4   5   4       52.23       43.40      9.25 o
  -3   5   4       28.91       30.49      6.49 o
  -2   5   4       61.09       76.96     15.68 o
  -1   5   4       94.26      112.76     10.41 o
   0   5   4        9.17       11.03      6.53 o
   1   5   4      388.16      432.25     16.48 o
   2   5   4        9.86       34.22      7.79 o
   3   5   4      203.15      235.67     11.03 o
   4   5   4       34.20       45.24      7.52 o
   5   5   4       22.47       41.46      8.31 o
   6   5   4      188.89      215.00     11.19 o
   7   5   4      193.84      215.56     13.06 o
   8   5   4      493.02      561.96     24.08 o
   9   5   4      973.60     1196.07     23.57 o
  10   5   4        5.11        5.18      6.56 o
  11   5   4       12.90        5.20      5.00 o
  12   5   4       27.99       23.06     24.21 o
  13   5   4        1.63        2.70     14.79 o
 -10   6   4      147.82        6.04     32.46 o
  -9   6   4        6.42        2.58     15.15 o
  -8   6   4        0.44       -0.92     10.54 o
  -7   6   4       83.51       45.99     10.13 o
  -6   6   4      328.58      368.76     34.59 o
  -5   6   4       68.00       56.12      9.09 o
  -4   6   4        0.23        4.96      5.62 o
  -3   6   4      129.31      139.20     13.35 o
  -2   6   4        2.37        1.71      5.03 o
  -1   6   4       41.52       55.76     11.00 o
   0   6   4      441.36      466.16     15.97 o
   1   6   4       72.10       63.35     11.24 o
   2   6   4       60.31       54.96     11.43 o
   3   6   4        8.01        7.15      8.14 o
   4   6   4       31.43       25.99      9.39 o
   5   6   4      106.64       74.70     19.13 o
   6   6   4      229.08      287.19     24.11 o
   7   6   4      636.27      753.34     32.61 o
   8   6   4        2.81        4.80      5.92 o
   9   6   4      146.37      140.47     29.14 o
  10   6   4       24.28       26.50     20.41 o
  11   6   4       63.12       76.47     26.68 o
  -9   7   4        0.28       -9.43     24.91 o
  -8   7   4      130.78        9.43     24.53 o
  -7   7   4       19.07        1.89     18.11 o
  -6   7   4        6.50       -0.24      4.04 o
  -5   7   4       90.94       78.14     15.31 o
  -4   7   4      190.52      221.90     17.43 o
  -3   7   4      523.64      580.22     25.05 o
  -2   7   4      239.98      287.34     35.35 o
  -1   7   4      682.93      793.42     30.07 o
   0   7   4       42.10       43.58     11.63 o
   1   7   4      101.86      147.61     14.15 o
   2   7   4       25.21       23.89     11.63 o
   3   7   4        1.01       -1.71      8.14 o
   4   7   4       22.36       23.88     13.81 o
   5   7   4       32.84       17.42     11.33 o
   6   7   4       45.37       30.36     10.79 o
   7   7   4      602.14      734.38     49.51 o
   8   7   4        0.31       -1.05     12.41 o
 -18   1   5      226.94      256.01     26.23 o
 -17   1   5       41.90       10.91     13.96 o
 -16   1   5       59.43       22.01     30.19 o
 -15   1   5      140.10      188.22     15.98 o
 -14   1   5        1.74        3.27      5.17 o
 -13   1   5      573.87      657.61     19.50 o
 -12   1   5     4377.49     4502.40     71.98 o
 -11   1   5       18.93       21.91      6.91 o
 -10   1   5      656.80      589.76     12.59 o
  -9   1   5       73.35      117.42     11.28 o
  -8   1   5      256.77      249.59      8.82 o
  -7   1   5      482.22      555.18     11.90 o
  -6   1   5     1003.28     1190.65     16.05 o
  -5   1   5      611.74      616.14     10.40 o
  -4   1   5     4798.07     4958.79     45.47 o
  -3   1   5     3119.45     2917.55     30.94 o
  -2   1   5        8.79       40.60      4.42 o
  -1   1   5     3298.44     2947.08     28.73 o
   0   1   5     2273.71     2091.40     22.17 o
   1   1   5     4437.34     4175.26     64.23 o
   2   1   5     2908.09     2742.52     34.86 o
   3   1   5     5890.40     6130.46     56.73 o
   4   1   5      236.52      258.19      8.41 o
   5   1   5     2289.50     2568.01     30.64 o
   6   1   5      111.36       98.25      9.21 o
   7   1   5        0.32        4.09      5.22 o
   8   1   5        0.02        6.77      6.27 o
   9   1   5      121.07      109.53      9.94 o
  10   1   5      767.51      779.51     25.17 o
  11   1   5     5574.30     5877.81     91.60 o
  12   1   5     2152.53     2418.19     50.18 o
  13   1   5      117.30      119.55     21.38 o
  14   1   5      127.17      147.88     24.22 o
  15   1   5      117.25      114.98     23.98 o
  16   1   5      108.34       71.56     31.44 o
  17   1   5       28.66       16.15     12.49 o
 -17   2   5        0.72        5.28     18.11 o
 -16   2   5        1.20        6.13      8.07 o
 -15   2   5        0.01        0.69      4.64 o
 -14   2   5       65.27       63.02     12.26 o
 -13   2   5      532.83      509.92     14.67 o
 -12   2   5      472.19      478.88     12.79 o
 -11   2   5     1656.53     1619.22     23.05 o
 -10   2   5     1409.98     1455.30     39.11 o
  -9   2   5     2344.37     2304.17     25.76 o
  -8   2   5     2091.78     1941.68     33.66 o
  -7   2   5      543.95      483.78     10.30 o
  -6   2   5       82.24       72.88      5.14 o
  -5   2   5      174.75      186.52      6.76 o
  -4   2   5      375.73      383.80      8.74 o
  -3   2   5       81.36       93.18      6.15 o
  -2   2   5      134.92      156.88      7.16 o
  -1   2   5       26.86       43.50      5.93 o
   0   2   5     1570.23     1413.12     19.88 o
   1   2   5     1824.53     1578.06     20.28 o
   2   2   5     2473.39     2335.54     26.70 o
   3   2   5      296.14      216.35      8.20 o
   4   2   5     3189.18     2973.59     36.71 o
   5   2   5      226.53      190.30     13.81 o
   6   2   5       85.09       98.51     12.19 o
   7   2   5      116.47      133.75      9.38 o
   8   2   5     1057.62     1110.00     25.46 o
   9   2   5      935.98      994.15     21.36 o
  10   2   5       60.27       62.51      9.55 o
  11   2   5     1008.42     1065.31     35.86 o
  12   2   5       84.23      107.37     16.19 o
  13   2   5      131.68      114.33     17.92 o
  14   2   5       48.21       45.44     15.59 o
  15   2   5      100.28       60.48     33.87 o
  16   2   5        0.22       -4.28     10.82 o
 -17   3   5        5.84        0.00     18.49 o
 -16   3   5        6.47       -0.38     12.83 o
 -15   3   5       65.33        0.38     13.21 o
 -14   3   5      259.87      309.98     27.39 o
 -13   3   5     1301.61     1521.17     52.50 o
 -12   3   5       72.49       79.14      7.78 o
 -11   3   5       80.53       80.08      4.99 o
 -10   3   5       74.63       73.68      7.16 o
  -9   3   5      404.23      449.17     11.49 o
  -8   3   5      252.49      231.46     16.63 o
  -7   3   5      137.67      179.07      6.61 o
  -6   3   5      456.41      585.70     11.90 o
  -5   3   5      460.36      464.88     13.04 o
  -4   3   5        4.31        5.07      6.43 o
  -3   3   5        1.48        0.60      2.60 o
  -2   3   5        6.09       10.33      4.46 o
  -1   3   5     3691.46     3487.78    129.61 o
   0   3   5       60.85       94.08      7.90 o
   1   3   5     1273.57     1278.13     27.64 o
   2   3   5     1142.16     1324.77     21.80 o
   3   3   5      191.87      197.66     11.32 o
   4   3   5      116.92      107.07     12.69 o
   5   3   5       81.01      111.27     10.15 o
   6   3   5      767.63      799.34     18.85 o
   7   3   5       68.37       88.01     12.12 o
   8   3   5      251.54      304.90     12.63 o
   9   3   5      507.97      570.74     21.45 o
  10   3   5      212.32      226.55     12.84 o
  11   3   5        0.06       -1.10      4.26 o
  12   3   5       46.53       48.54     17.67 o
  13   3   5       22.65       16.94     18.52 o
  14   3   5     1593.88     1956.91     47.72 o
  15   3   5       77.56       43.33     22.22 o
 -15   4   5       39.27        0.00     13.21 o
 -14   4   5       13.35        4.91     14.38 o
 -13   4   5        0.68        1.62     11.44 o
 -12   4   5      493.24      550.87     38.46 o
 -11   4   5       71.96       51.94     17.83 o
 -10   4   5      329.33      328.37     40.95 o
  -9   4   5      742.98      754.13     15.45 o
  -8   4   5      316.67      324.36     20.86 o
  -7   4   5       39.39       27.55      6.41 o
  -6   4   5       57.33       59.43     10.04 o
  -5   4   5      204.91      228.06     14.74 o
  -4   4   5        9.70       15.11      6.40 o
  -3   4   5      135.76      159.24     12.18 o
  -2   4   5       54.64       76.33      9.81 o
  -1   4   5       58.18       69.54      9.49 o
   0   4   5       17.59       15.65      7.22 o
   1   4   5     1361.60     1383.87     25.73 o
   2   4   5        5.35        2.97      5.48 o
   3   4   5      482.62      476.51     21.83 o
   4   4   5      237.42      225.57     11.60 o
   5   4   5      266.63      241.41     11.88 o
   6   4   5       44.20       66.70      8.77 o
   7   4   5      131.69      150.20     10.80 o
   8   4   5      486.96      608.41     24.12 o
   9   4   5       99.06       87.56     10.98 o
  10   4   5       88.78       62.71     25.87 o
  11   4   5      222.90      233.66     41.62 o
  12   4   5       54.82       25.14     25.59 o
  13   4   5       42.65       14.51     16.05 o
  14   4   5       44.30       47.65     46.99 o
 -14   5   5      170.91        0.00     14.72 o
 -13   5   5       62.88        1.13     17.36 o
 -12   5   5       28.13        3.30     13.73 o
 -11   5   5       25.77       -5.56     14.40 o
 -10   5   5        5.45        0.72     10.27 o
  -9   5   5       71.99       67.53     19.61 o
  -8   5   5        4.74        8.27      3.13 o
  -7   5   5        4.38       -2.92      5.29 o
  -6   5   5       38.95       43.63      9.38 o
  -5   5   5       99.19       80.93     10.43 o
  -4   5   5       23.11       29.56      8.56 o
  -3   5   5      170.12      180.40     14.61 o
  -2   5   5      436.77      449.91     18.67 o
  -1   5   5      848.46      908.11     24.10 o
   0   5   5     4019.79     4420.69     59.39 o
   1   5   5       37.19       62.47     10.10 o
   2   5   5      818.00      931.31     35.56 o
   3   5   5      186.42      197.01     12.76 o
   4   5   5       20.05       19.11      7.77 o
   5   5   5        9.83        9.35      8.16 o
   6   5   5       22.21       21.03      9.63 o
   7   5   5       95.19       98.57     11.51 o
   8   5   5       62.14       77.78     10.28 o
   9   5   5       50.67       54.97     10.38 o
  10   5   5       72.36       98.17     18.47 o
  11   5   5      374.12      468.35     30.34 o
  12   5   5      267.34      268.89    188.32 o
  13   5   5      385.17      557.59     44.43 o
 -12   6   5       37.38        3.02     22.27 o
 -11   6   5       64.60       45.13     42.46 o
 -10   6   5      146.11      145.89    111.33 o
  -9   6   5       44.07       66.30     31.70 o
  -8   6   5       64.36       45.90     23.87 o
  -7   6   5       68.52       77.47      8.95 o
  -6   6   5      115.61       94.54     12.58 o
  -5   6   5       11.36        8.25      7.12 o
  -4   6   5       34.21       24.07      7.92 o
  -3   6   5        0.02       -0.86      5.02 o
  -2   6   5       38.26       36.61     10.81 o
  -1   6   5      107.62      118.41     12.69 o
   0   6   5        0.64        5.43      6.55 o
   1   6   5      117.28      148.47     12.48 o
   2   6   5       15.56       23.86     10.55 o
   3   6   5       76.84       79.59     12.14 o
   4   6   5       11.31       17.47      9.13 o
   5   6   5       11.16       12.81      8.66 o
   6   6   5       18.56        8.99      8.02 o
   7   6   5      108.41       80.08     13.02 o
   8   6   5        9.30       10.96      7.91 o
   9   6   5       83.34       83.45     17.83 o
  10   6   5        0.35        8.98     21.60 o
  -8   7   5      124.40      100.15     27.22 o
  -7   7   5       13.82       42.25     22.25 o
  -6   7   5      117.65       81.12     20.65 o
  -5   7   5        0.02        1.62      5.81 o
  -4   7   5       10.48       12.41     10.40 o
  -3   7   5        2.98       10.54      9.25 o
  -2   7   5        8.30       15.86     10.61 o
  -1   7   5      151.86      136.46     15.79 o
   0   7   5       50.41       43.98     12.36 o
   1   7   5       10.69       18.71      9.98 o
   2   7   5       10.04       10.20     10.20 o
   3   7   5       87.59       59.71     16.45 o
   4   7   5       11.57        9.37      9.91 o
   5   7   5       33.47       32.66     12.32 o
   6   7   5       11.92       15.95     11.11 o
   7   7   5       58.00       48.04     15.39 o
 -18   0   6       79.76       -1.89     14.72 o
 -17   0   6       37.52       -2.26     13.59 o
 -16   0   6       11.30       12.97     11.87 o
 -15   0   6       34.21       54.57     16.61 o
 -14   0   6      136.25       98.96     17.37 o
 -13   0   6       10.99        8.69     10.46 o
 -12   0   6      493.27      544.14     28.12 o
 -11   0   6      469.24      398.53     35.47 o
 -10   0   6     5227.82     5441.54     82.96 o
  -9   0   6      667.29      685.09     23.78 o
  -8   0   6     2185.76     2147.74     36.83 o
  -7   0   6     2045.79     1732.90     31.09 o
  -6   0   6     1677.80     1234.88     24.80 o
  -5   0   6      504.50      332.34     15.01 o
  -4   0   6     1160.00     1071.93     22.27 o
  -3   0   6      133.52      155.94     10.13 o
  -2   0   6      623.74      656.55     17.35 o
  -1   0   6        2.19        6.42      5.60 o
   0   0   6      165.69      186.93     16.42 o
   1   0   6       88.62       69.10     13.77 o
   2   0   6     1116.20      881.76     21.32 o
   3   0   6     8979.07     8646.49    112.75 o
   4   0   6      532.27      467.92     16.93 o
   5   0   6     4939.28     4858.23     70.71 o
   6   0   6      389.39      355.51     16.55 o
   7   0   6      343.03      306.21     16.54 o
   8   0   6      224.55      263.81     16.94 o
   9   0   6      124.40      132.21     88.12 o
  10   0   6     1434.77     1524.67     53.21 o
  11   0   6      192.29      215.49     26.42 o
  12   0   6       32.72       53.59     33.21 o
  13   0   6      156.18      195.49     46.42 o
  14   0   6       35.69       53.21     39.25 o
  15   0   6        0.10        8.30     19.62 o
  16   0   6        1.71       12.83     23.40 o
 -17   1   6      129.95       49.95     48.12 o
 -16   1   6      172.47      174.71     21.79 o
 -15   1   6       18.95       12.16      7.94 o
 -14   1   6       69.23       88.86     12.95 o
 -13   1   6      278.81      316.84     14.16 o
 -12   1   6     1696.44     1763.46     31.02 o
 -11   1   6     3957.61     4280.34     48.11 o
 -10   1   6      514.66      543.76     13.30 o
  -9   1   6       54.09       84.34      8.88 o
  -8   1   6       83.01      114.30      7.70 o
  -7   1   6       21.53       13.93      5.53 o
  -6   1   6      231.17      213.79      9.53 o
  -5   1   6       44.38       72.43      6.97 o
  -4   1   6     2995.05     3167.00     39.17 o
  -3   1   6      998.77     1062.31     16.69 o
  -2   1   6       13.04       19.83      4.78 o
  -1   1   6      430.36      387.18     11.42 o
   0   1   6      602.30      540.47     13.28 o
   1   1   6      598.13      540.77     12.76 o
   2   1   6     2948.04     2906.39     33.11 o
   3   1   6      156.52      213.51      9.14 o
   4   1   6     3623.81     3684.48     39.71 o
   5   1   6        7.20       21.01      5.88 o
   6   1   6       18.38       19.79      6.13 o
   7   1   6       20.54       12.81      6.00 o
   8   1   6        8.98        8.13      7.24 o
   9   1   6       88.84       86.13     10.84 o
  10   1   6      171.33      169.51     13.69 o
  11   1   6       38.43       49.01     17.17 o
  12   1   6     1267.80     1257.02     51.33 o
  13   1   6      305.26      336.63     30.44 o
  14   1   6      178.50      197.81     28.51 o
  15   1   6      289.39      327.74     41.51 o
  16   1   6       23.20       23.94     28.40 o
 -17   2   6        4.92       12.45     21.89 o
 -16   2   6        7.52        8.59      8.37 o
 -15   2   6       96.89       99.42     13.60 o
 -14   2   6       46.61       57.64     11.37 o
 -13   2   6        0.05        6.38      5.93 o
 -12   2   6        3.07        5.04      5.47 o
 -11   2   6      754.54      891.40     17.59 o
 -10   2   6      190.14      208.71      9.25 o
  -9   2   6      373.81      436.38     17.27 o
  -8   2   6       36.86       46.98      6.38 o
  -7   2   6      124.06      117.26      7.97 o
  -6   2   6        8.23        2.94      3.71 o
  -5   2   6      134.06      110.78      7.09 o
  -4   2   6       17.59       32.01      6.03 o
  -3   2   6       58.25       70.37      7.79 o
  -2   2   6        5.40        4.91      4.03 o
  -1   2   6       66.68       85.99      7.30 o
   0   2   6      160.97      180.44      8.98 o
   1   2   6      437.83      463.87     11.82 o
   2   2   6      690.04      696.90     14.05 o
   3   2   6      275.78      242.19     10.52 o
   4   2   6      938.31     1002.42     17.75 o
   5   2   6       17.47       17.23      7.78 o
   6   2   6      440.25      483.43     16.68 o
   7   2   6      207.10      227.99     15.58 o
   8   2   6        7.43        6.21      6.37 o
   9   2   6      593.24      649.27     21.59 o
  10   2   6       11.05       20.45      8.84 o
  11   2   6       33.98       28.28      9.86 o
  12   2   6      147.78      162.72     20.04 o
  13   2   6       97.09       86.24     18.39 o
  14   2   6        8.03        4.09     11.88 o
  15   2   6       14.77       14.44     15.87 o
 -16   3   6      119.59      122.00     26.05 o
 -15   3   6      236.36      316.07     30.63 o
 -14   3   6      359.95      324.85     39.16 o
 -13   3   6      700.61      825.64     18.88 o
 -12   3   6       21.11       32.02      6.81 o
 -11   3   6      632.39      767.71     19.15 o
 -10   3   6     1149.69     1342.86     20.70 o
  -9   3   6     1392.85     1541.70     22.11 o
  -8   3   6       51.70       75.08      9.28 o
  -7   3   6      395.69      440.99     14.60 o
  -6   3   6       25.48       53.20      6.93 o
  -5   3   6      730.16      786.74     14.76 o
  -4   3   6      615.11      694.43     13.84 o
  -3   3   6      149.45      152.12      8.29 o
  -2   3   6     1742.38     1781.45     27.84 o
  -1   3   6        0.43        4.63      4.91 o
   0   3   6      728.42      670.31     15.12 o
   1   3   6     2614.90     2636.68     40.53 o
   2   3   6      577.57      529.22     17.14 o
   3   3   6     1090.73     1094.57     23.25 o
   4   3   6     1195.78     1230.26     23.53 o
   5   3   6      767.57      823.32     19.52 o
   6   3   6      427.89      472.56     16.27 o
   7   3   6       15.30       25.59     10.12 o
   8   3   6       21.54       19.80      8.07 o
   9   3   6      211.48      231.68     16.60 o
  10   3   6        0.27        6.03      7.27 o
  11   3   6       93.67       73.74     13.77 o
  12   3   6      619.40      763.61     30.58 o
  13   3   6     1545.88     1889.74     65.13 o
  14   3   6      175.54      179.45     35.39 o
  15   3   6      150.80      150.17     56.39 o
 -15   4   6       29.89        3.75     15.15 o
 -14   4   6        2.93        2.72     13.58 o
 -13   4   6      150.56       14.65     17.59 o
 -12   4   6        6.99        1.31     11.34 o
 -11   4   6        4.64        5.15      3.68 o
 -10   4   6      129.59      115.56      7.70 o
  -9   4   6      498.36      607.74     21.03 o
  -8   4   6      941.79     1044.93     36.81 o
  -7   4   6     1885.76     2085.14     34.57 o
  -6   4   6      303.89      332.64     15.16 o
  -5   4   6      322.24      379.24     18.49 o
  -4   4   6      176.39      185.79     13.14 o
  -3   4   6        3.08        4.11      5.82 o
  -2   4   6        0.00        2.20      6.08 o
  -1   4   6       29.52       50.16      9.10 o
   0   4   6       88.89      105.77     12.00 o
   1   4   6      407.80      379.18     18.30 o
   2   4   6      340.01      331.83     18.52 o
   3   4   6      185.34      195.96     14.17 o
   4   4   6      219.09      246.26     17.06 o
   5   4   6      582.62      544.92     17.99 o
   6   4   6      989.11     1012.08     23.71 o
   7   4   6        0.31       -2.81      6.93 o
   8   4   6      276.44      300.93     15.48 o
   9   4   6        5.59       15.47      8.45 o
  10   4   6      163.09      107.82     45.60 o
  11   4   6      236.10      282.39     17.02 o
  12   4   6      233.63      295.23     17.76 o
  13   4   6      120.22       58.93     52.14 o
 -13   5   6       46.54        8.29     18.00 o
 -12   5   6       19.64        3.74     15.08 o
 -11   5   6      104.28        8.40     16.52 o
 -10   5   6      112.77        7.74     17.45 o
  -9   5   6        0.73        3.66      4.59 o
  -8   5   6     1103.28     1233.56     33.03 o
  -7   5   6      504.16      573.51     23.21 o
  -6   5   6       23.76       24.44      8.87 o
  -5   5   6        0.18       -3.31      7.24 o
  -4   5   6       47.13       74.42     11.40 o
  -3   5   6        0.21        5.03      7.72 o
  -2   5   6       42.09       50.92     10.53 o
  -1   5   6       60.09       71.45     12.36 o
   0   5   6      189.36      209.08     17.97 o
   1   5   6       15.00       28.06      9.40 o
   2   5   6       68.89       82.42     11.33 o
   3   5   6       25.39       28.27      9.48 o
   4   5   6        5.62        9.92      7.85 o
   5   5   6       51.15       64.41     11.12 o
   6   5   6       44.56       51.10     12.88 o
   7   5   6      512.06      557.19     23.63 o
   8   5   6      289.56      332.67     21.93 o
   9   5   6       15.22       12.54      9.58 o
  10   5   6       23.32       22.35     10.40 o
  11   5   6        7.00        9.21      8.13 o
  12   5   6       18.09       22.71     21.99 o
 -11   6   6       12.92       18.04     21.74 o
 -10   6   6        8.04       18.16     19.87 o
  -9   6   6      124.60      163.33     33.31 o
  -8   6   6      427.35      452.46     73.84 o
  -7   6   6      381.47      372.92     20.64 o
  -6   6   6      189.43      207.78     14.22 o
  -5   6   6       26.22       16.16     10.08 o
  -4   6   6       23.69       11.89      7.96 o
  -3   6   6       18.98       11.27      7.88 o
  -2   6   6      109.45      137.29     17.54 o
  -1   6   6        8.80        8.39      8.91 o
   0   6   6        0.46        0.26      5.72 o
   1   6   6        1.42       -5.19      8.30 o
   2   6   6      197.32      227.83     25.75 o
   3   6   6       14.89       19.77     13.76 o
   4   6   6       37.27       36.23     11.58 o
   5   6   6      240.16      230.32     26.58 o
   6   6   6      278.63      310.83     18.68 o
   7   6   6        6.74        6.53      8.68 o
   8   6   6       51.48       34.92     17.21 o
   9   6   6        0.51        3.29      6.70 o
  -7   7   6       44.57       39.26     22.82 o
  -6   7   6      332.54      285.62     62.32 o
  -5   7   6        4.27        4.29      7.59 o
  -4   7   6      101.32       62.06     24.61 o
  -3   7   6       11.68        3.98      8.42 o
  -2   7   6        9.36        5.67     10.64 o
  -1   7   6        6.10        7.70      9.26 o
   0   7   6      109.11       96.66     14.93 o
   1   7   6      859.82     1036.27     31.64 o
   2   7   6        8.70       19.80     14.88 o
   3   7   6      342.52      446.40     22.28 o
   4   7   6        5.69       11.19     10.06 o
   5   7   6       26.00       33.47     12.75 o
 -17   1   7      219.94      218.00     40.89 o
 -16   1   7      430.88      517.07     32.56 o
 -15   1   7      406.30      469.82     21.09 o
 -14   1   7      582.10      592.58     18.98 o
 -13   1   7      320.83      356.07     15.12 o
 -12   1   7       13.87        7.37      6.82 o
 -11   1   7     2376.09     2681.07     35.67 o
 -10   1   7      132.99      131.44      9.42 o
  -9   1   7      171.95      178.85     11.56 o
  -8   1   7        5.91        2.98      4.38 o
  -7   1   7      107.77      136.77      9.14 o
  -6   1   7      278.25      287.21     17.00 o
  -5   1   7        0.32       28.74      7.30 o
  -4   1   7        6.23       63.32      6.95 o
  -3   1   7     1334.40     1399.51     21.54 o
  -2   1   7     1197.55     1262.89     19.47 o
  -1   1   7      173.07      176.72     10.19 o
   0   1   7       69.10       55.71      7.52 o
   1   1   7      215.51      158.22     10.83 o
   2   1   7     1359.50     1252.12     20.42 o
   3   1   7      819.63      797.08     16.65 o
   4   1   7       15.65       15.34      6.35 o
   5   1   7      976.59      874.52     19.61 o
   6   1   7      585.03      538.73     15.63 o
   7   1   7      187.52      213.24     12.24 o
   8   1   7       15.75        8.51      8.59 o
   9   1   7       16.35       22.93      9.67 o
  10   1   7      368.92      391.16     21.42 o
  11   1   7        5.88        4.26     10.79 o
  12   1   7       41.64       68.56     18.43 o
  13   1   7       51.29       52.33     18.66 o
  14   1   7      119.06      149.49     24.36 o
  15   1   7      409.79      483.35     35.59 o
 -17   2   7       64.44      103.25     24.60 o
 -16   2   7       43.39       19.33     11.81 o
 -15   2   7        0.56        4.99      6.98 o
 -14   2   7        4.23        5.35      6.26 o
 -13   2   7      216.84      241.61     22.55 o
 -12   2   7       42.47       41.95      8.92 o
 -11   2   7       34.45       32.04      8.20 o
 -10   2   7        0.10       -4.90      5.03 o
  -9   2   7     1142.36     1187.88     24.13 o
  -8   2   7      464.38      534.87     16.34 o
  -7   2   7     1197.26     1226.81     21.23 o
  -6   2   7     1713.76     1680.95     23.86 o
  -5   2   7     1634.16     1452.09     24.13 o
  -4   2   7      695.23      574.96     17.70 o
  -3   2   7     1250.87     1139.90     19.83 o
  -2   2   7      196.01      166.71      9.32 o
  -1   2   7      260.38      265.26     11.42 o
   0   2   7       64.51      102.92      9.10 o
   1   2   7        0.79        3.75      4.81 o
   2   2   7      172.99      158.22      9.79 o
   3   2   7       25.22       19.22      6.58 o
   4   2   7     1864.27     1862.37     28.93 o
   5   2   7      795.63      830.73     19.88 o
   6   2   7     1683.35     1651.02     30.71 o
   7   2   7     1475.30     1403.80     48.41 o
   8   2   7      686.20      757.65     22.29 o
   9   2   7       15.72       29.81     10.31 o
  10   2   7      496.08      472.77     20.39 o
  11   2   7      337.63      390.26     22.86 o
  12   2   7       10.08       17.80     14.32 o
  13   2   7        0.85       -4.50     12.41 o
  14   2   7       58.75       26.28     24.72 o
  15   2   7       23.01       19.09     18.70 o
 -16   3   7       68.68       95.28     26.32 o
 -15   3   7       50.07        5.55     14.94 o
 -14   3   7      551.74      594.81     47.82 o
 -13   3   7      122.29      177.57     35.90 o
 -12   3   7        0.14        1.80      4.02 o
 -11   3   7      204.01      210.32     23.21 o
 -10   3   7     1575.34     1832.04     33.23 o
  -9   3   7      483.27      506.91     19.56 o
  -8   3   7        4.39        6.31      5.16 o
  -7   3   7       22.05       41.43      8.48 o
  -6   3   7       23.95       27.15      7.36 o
  -5   3   7      114.97      163.40      9.71 o
  -4   3   7      264.75      294.71     12.81 o
  -3   3   7      400.78      431.33     13.20 o
  -2   3   7      137.60      192.88     11.38 o
  -1   3   7        2.86        0.02      3.52 o
   0   3   7       17.54       27.10      8.39 o
   1   3   7      101.29       92.56      9.96 o
   2   3   7      173.80      178.80     10.83 o
   3   3   7      266.51      253.89     15.06 o
   4   3   7       21.27       21.02      9.76 o
   5   3   7      875.10      944.12     25.51 o
   6   3   7      216.15      227.06     19.45 o
   7   3   7        0.09        4.19      8.82 o
   8   3   7       29.67       26.10      9.88 o
   9   3   7      201.07      222.03     24.22 o
  10   3   7       26.89       17.81     10.10 o
  11   3   7       28.07       33.67     11.90 o
  12   3   7        5.59        1.60      8.65 o
  13   3   7      591.71      677.87     35.60 o
  14   3   7      116.46      140.73     41.89 o
 -14   4   7      103.95       10.33     18.00 o
 -13   4   7        1.84        0.73     12.74 o
 -12   4   7        2.29        3.48      6.32 o
 -11   4   7        9.83        6.17      5.04 o
 -10   4   7       26.87       39.25      6.79 o
  -9   4   7       24.78       44.23      8.96 o
  -8   4   7      399.09      467.58     17.32 o
  -7   4   7        4.49       12.86      6.69 o
  -6   4   7      270.05      278.34     12.17 o
  -5   4   7       96.07       80.00      9.18 o
  -4   4   7      174.01      153.36     13.31 o
  -3   4   7      145.62      126.55     14.55 o
  -2   4   7      475.09      476.05     17.98 o
  -1   4   7       12.81       12.34      8.18 o
   0   4   7       37.80       56.32     10.73 o
   1   4   7        8.48        3.87      6.99 o
   2   4   7      148.57      170.51     13.59 o
   3   4   7        7.35       10.67      9.39 o
   4   4   7       52.35       84.64     12.87 o
   5   4   7      349.67      400.00     20.52 o
   6   4   7      105.77       99.14     14.07 o
   7   4   7      706.37      772.18     25.71 o
   8   4   7       37.43       25.72     11.90 o
   9   4   7      297.71      305.95     18.60 o
  10   4   7       18.51       15.08      9.82 o
  11   4   7        0.13        7.74     11.43 o
  12   4   7       71.53       90.33     38.66 o
  13   4   7       38.79       22.99     30.38 o
 -13   5   7       43.00        6.56     17.74 o
 -12   5   7      126.27       11.13     19.28 o
 -11   5   7       21.30        1.86     12.94 o
 -10   5   7       17.88       12.78      6.21 o
  -9   5   7      918.30      974.45     52.74 o
  -8   5   7      520.74      591.74     31.85 o
  -7   5   7       57.49       46.39     12.43 o
  -6   5   7       19.73       14.34      9.27 o
  -5   5   7       87.98       82.34     14.47 o
  -4   5   7      239.19      313.08     21.58 o
  -3   5   7      561.80      651.82     23.05 o
  -2   5   7      351.75      383.84     21.14 o
  -1   5   7      249.79      263.90     18.57 o
   0   5   7      235.44      272.83     17.30 o
   1   5   7      119.24      151.49     15.34 o
   2   5   7      251.14      300.49     17.66 o
   3   5   7      448.00      470.04     22.64 o
   4   5   7      788.73      865.58     27.63 o
   5   5   7      191.23      212.36     16.45 o
   6   5   7      442.22      512.64     31.17 o
   7   5   7        7.04        2.45     10.12 o
   8   5   7       85.85       49.53     31.29 o
   9   5   7        9.95        6.08      9.80 o
  10   5   7        4.64       -3.14      8.30 o
  11   5   7        7.84        5.27      9.26 o
 -10   6   7        1.03        9.70     18.53 o
  -9   6   7       37.18       28.30     21.08 o
  -8   6   7       44.02       36.77     10.06 o
  -7   6   7      102.37       91.76     17.74 o
  -6   6   7      714.76      850.80     29.64 o
  -5   6   7      233.94      262.68     42.60 o
  -4   6   7      149.39      207.00     18.70 o
  -3   6   7        7.12        6.48     10.04 o
  -2   6   7       51.85       48.27     15.53 o
  -1   6   7      118.09      169.96     17.68 o
   0   6   7        9.68        6.63     10.87 o
   1   6   7        0.42       10.34     11.28 o
   2   6   7      112.16      111.15     17.30 o
   3   6   7      208.06      202.56     18.41 o
   4   6   7      150.90      137.20     19.47 o
   5   6   7       71.77      111.40     25.81 o
   6   6   7        0.07       -2.66      8.92 o
   7   6   7      621.42      713.84     32.70 o
   8   6   7        1.04        0.13      6.29 o
  -5   7   7        0.89       -1.04      9.06 o
  -4   7   7        7.90        1.05      7.44 o
  -3   7   7       62.67       29.16     13.03 o
  -2   7   7        0.01        3.40     12.58 o
  -1   7   7       59.65       66.71     15.98 o
   0   7   7      121.94       75.22     19.52 o
   1   7   7      123.78      103.91     17.39 o
   2   7   7       15.13       10.31     11.08 o
   3   7   7       66.38       72.46     16.66 o
 -17   0   8        6.83        1.53     10.81 o
 -16   0   8        9.51        8.45     12.80 o
 -15   0   8      337.41      367.74     31.13 o
 -14   0   8        0.06       20.54     15.48 o
 -13   0   8      108.74      107.02     20.25 o
 -12   0   8      491.01      565.56     30.43 o
 -11   0   8       11.38       -0.95      7.07 o
 -10   0   8        8.12       23.20     10.79 o
  -9   0   8       49.50       64.58     12.53 o
  -8   0   8        9.59       13.77      9.07 o
  -7   0   8      168.65      156.90     14.38 o
  -6   0   8      837.46      787.97     24.12 o
  -5   0   8     2002.04     1983.07     39.20 o
  -4   0   8     2330.82     2282.97     42.94 o
  -3   0   8      955.68      940.84     52.27 o
  -2   0   8     1628.59     1624.86     35.20 o
  -1   0   8     1682.35     1503.32     59.25 o
   0   0   8     1352.90     1114.03     28.66 o
   1   0   8      202.34      241.94     19.62 o
   2   0   8     1015.63     1080.13     30.95 o
   3   0   8     1169.98      905.62     61.33 o
   4   0   8      213.09      242.64     17.87 o
   5   0   8      518.98      480.56     22.76 o
   6   0   8      333.99      344.07     24.99 o
   7   0   8     1373.32     1359.61     37.49 o
   8   0   8     2617.70     2364.23     52.44 o
   9   0   8     2279.60     2295.67     60.73 o
  10   0   8        1.51       19.80     14.28 o
  11   0   8     2142.45     2067.74     76.61 o
  12   0   8        6.01        0.38     12.45 o
  13   0   8        0.50        3.77     18.49 o
  14   0   8       98.46      102.65     35.10 o
 -16   1   8       93.33       73.31     21.22 o
 -15   1   8      341.70      373.22     20.55 o
 -14   1   8        0.24       -0.41      4.38 o
 -13   1   8     1602.81     1749.71     32.38 o
 -12   1   8       46.10       32.74      9.91 o
 -11   1   8      149.77      164.95     12.58 o
 -10   1   8      385.96      424.41     16.19 o
  -9   1   8        1.04       -0.45      4.92 o
  -8   1   8        2.17        6.68      5.84 o
  -7   1   8       41.51       37.36      8.98 o
  -6   1   8        9.34       12.73      6.89 o
  -5   1   8       50.09       51.57     14.49 o
  -4   1   8       11.67       15.75      6.44 o
  -3   1   8      252.81      176.21     10.40 o
  -2   1   8      309.08      312.23     16.06 o
  -1   1   8     1068.75      994.68     19.51 o
   0   1   8      195.03      203.51     11.86 o
   1   1   8       88.20       92.55     10.25 o
   2   1   8      193.40      212.86     12.77 o
   3   1   8      765.94      723.38     19.08 o
   4   1   8        3.08        3.25      6.67 o
   5   1   8      274.40      237.36     13.17 o
   6   1   8      418.88      418.32     16.02 o
   7   1   8        8.63       13.30      9.30 o
   8   1   8      188.79      177.55     15.12 o
   9   1   8        0.17        4.72      8.52 o
  10   1   8      209.68      209.82     19.99 o
  11   1   8      197.89      184.96     18.83 o
  12   1   8      108.82       94.52     21.54 o
  13   1   8        2.81        6.87     14.34 o
  14   1   8       12.39        1.75     12.78 o
 -16   2   8       62.46       48.13     11.92 o
 -15   2   8        3.77        7.17      7.67 o
 -14   2   8      107.62      105.71     13.60 o
 -13   2   8       37.33       37.92      9.81 o
 -12   2   8        6.39        3.13      6.16 o
 -11   2   8       48.27       61.66     12.30 o
 -10   2   8      117.99      113.17     11.05 o
  -9   2   8       83.48       98.07      9.98 o
  -8   2   8       56.31       65.27     10.92 o
  -7   2   8        6.05        5.70      5.93 o
  -6   2   8       89.09      115.97     10.77 o
  -5   2   8      146.64      164.49     10.73 o
  -4   2   8       93.89      116.31      9.71 o
  -3   2   8       17.42       30.51      8.14 o
  -2   2   8      135.06      166.17     10.72 o
  -1   2   8      896.71      826.53     18.26 o
   0   2   8      307.17      275.80     14.50 o
   1   2   8      637.99      649.43     18.13 o
   2   2   8        8.35        0.56      4.28 o
   3   2   8       65.84       88.93     10.03 o
   4   2   8       55.99       52.03      9.56 o
   5   2   8      246.74      208.70     13.39 o
   6   2   8        8.58       19.05      9.07 o
   7   2   8       42.94       40.07     11.39 o
   8   2   8      737.62      705.73     24.07 o
   9   2   8        0.07        0.90      5.31 o
  10   2   8      221.71      236.82     21.06 o
  11   2   8        0.01       -6.19     11.05 o
  12   2   8      278.40      245.19     74.84 o
  13   2   8      122.48       84.50     66.23 o
  14   2   8        3.18        4.59     14.77 o
 -15   3   8       97.14       11.27     19.72 o
 -14   3   8      541.79      587.84     20.20 o
 -13   3   8      529.23      670.54     25.85 o
 -12   3   8      346.79      361.51     14.65 o
 -11   3   8       97.54      105.14     10.73 o
 -10   3   8     1302.42     1487.15     40.58 o
  -9   3   8      142.53      169.46     15.20 o
  -8   3   8       94.75       89.45     10.79 o
  -7   3   8       17.17       12.50      7.26 o
  -6   3   8        4.92        3.56      6.15 o
  -5   3   8        6.58       18.23      8.65 o
  -4   3   8       46.87       48.61      9.40 o
  -3   3   8       10.89        7.63      6.90 o
  -2   3   8     1095.90     1128.76     23.85 o
  -1   3   8     1229.35     1314.48     25.60 o
   0   3   8      492.16      461.20     16.82 o
   1   3   8      772.15      757.37     21.85 o
   2   3   8       58.43       62.34      9.88 o
   3   3   8       98.36       89.24     11.50 o
   4   3   8      534.44      523.72     22.56 o
   5   3   8      306.33      294.65     17.42 o
   6   3   8      419.88      447.66     22.32 o
   7   3   8      256.97      298.44     19.60 o
   8   3   8      343.21      388.77     20.38 o
   9   3   8       32.80       19.47     11.13 o
  10   3   8       12.14        6.26     10.75 o
  11   3   8       18.06       11.15     11.41 o
  12   3   8        0.04       -5.57     10.78 o
  13   3   8      213.26      249.53    158.32 o
 -14   4   8        1.61        4.76     18.29 o
 -13   4   8        0.00        2.96     14.67 o
 -12   4   8        7.94       14.53      7.09 o
 -11   4   8      108.91      130.07     42.11 o
 -10   4   8        2.55       -2.86      5.28 o
  -9   4   8       78.79       67.81     25.62 o
  -8   4   8      457.09      497.47     21.73 o
  -7   4   8       69.05       58.32     10.77 o
  -6   4   8      210.70      244.03     16.45 o
  -5   4   8      362.30      413.03     17.30 o
  -4   4   8     1218.79     1253.20     25.16 o
  -3   4   8      658.05      688.76     20.91 o
  -2   4   8      197.19      182.36     26.31 o
  -1   4   8      273.67      284.79     19.07 o
   0   4   8      618.37      689.41     24.96 o
   1   4   8       18.86       30.74     10.93 o
   2   4   8        8.38       11.53     10.36 o
   3   4   8        0.57       -1.53      6.92 o
   4   4   8       48.30       38.39     12.92 o
   5   4   8      539.72      576.65     23.57 o
   6   4   8      916.64      970.04     28.81 o
   7   4   8       14.63       39.10     12.42 o
   8   4   8      878.72     1008.93     30.25 o
   9   4   8      243.87      264.81     76.17 o
  10   4   8      181.97      224.48     66.20 o
  11   4   8       86.34       65.42     47.27 o
 -12   5   8       23.69        2.24     15.34 o
 -11   5   8        4.36       -5.05     16.68 o
 -10   5   8       79.15       37.23     19.36 o
  -9   5   8      863.75      977.66     37.22 o
  -8   5   8       65.53       60.69     14.75 o
  -7   5   8       44.22       28.70     18.14 o
  -6   5   8       16.00        3.61      9.39 o
  -5   5   8       59.64       42.77     17.06 o
  -4   5   8      161.45      177.34     20.42 o
  -3   5   8       34.12       41.08     12.80 o
  -2   5   8       16.52       21.44     11.50 o
  -1   5   8        0.24        5.46     10.66 o
   0   5   8      471.01      506.25     23.37 o
   1   5   8        2.27        4.10      8.68 o
   2   5   8        1.84        5.90     12.01 o
   3   5   8        0.14        4.36      8.98 o
   4   5   8       29.56       39.41     13.08 o
   5   5   8       38.06       40.62     15.44 o
   6   5   8      151.43      142.96     47.96 o
   7   5   8      255.31      241.39     32.70 o
   8   5   8        0.34       -0.15      7.29 o
   9   5   8        2.52       -3.08      9.86 o
  10   5   8       39.81       35.82     19.99 o
  -9   6   8       13.77       30.16     22.68 o
  -8   6   8        9.20        1.68      8.34 o
  -7   6   8      165.47      209.78     30.42 o
  -6   6   8       15.40       23.12     13.14 o
  -5   6   8      266.68      316.63     23.11 o
  -4   6   8      446.21      574.33     27.86 o
  -3   6   8      634.03      703.36     30.13 o
  -2   6   8      201.89      143.25     64.62 o
  -1   6   8      311.25      386.26     24.33 o
   0   6   8        0.03        6.39     10.62 o
   1   6   8        8.18       -2.22     11.04 o
   2   6   8       55.19       76.62     17.43 o
   3   6   8       26.47       28.80     13.38 o
   4   6   8        0.84       -2.84      8.72 o
   5   6   8      219.28      144.07     49.21 o
   6   6   8       13.62       10.04     15.04 o
   7   6   8       92.37       77.22     32.41 o
 -16   1   9        1.40       -6.59     10.47 o
 -15   1   9      118.88      175.46     39.43 o
 -14   1   9      230.79      310.01     21.87 o
 -13   1   9      200.11      206.61     21.79 o
 -12   1   9      846.99      938.19     26.06 o
 -11   1   9      527.39      572.39     22.86 o
 -10   1   9      261.58      269.61     15.40 o
  -9   1   9      411.05      389.20     15.88 o
  -8   1   9      306.23      300.24     16.69 o
  -7   1   9       19.96       40.27      9.46 o
  -6   1   9       11.12        4.48      6.64 o
  -5   1   9       36.18       32.52      8.87 o
  -4   1   9       57.28       42.20     11.86 o
  -3   1   9       17.48       11.41      7.56 o
  -2   1   9       65.86       82.48     10.15 o
  -1   1   9     1026.94      983.51     21.44 o
   0   1   9     2333.58     2259.72     55.07 o
   1   1   9      483.88      500.72     18.67 o
   2   1   9     2340.43     2170.04     35.27 o
   3   1   9      267.23      217.24     14.11 o
   4   1   9      175.39      165.04     17.30 o
   5   1   9       45.15       36.41     10.22 o
   6   1   9      425.97      359.07     17.15 o
   7   1   9      444.61      392.15     18.44 o
   8   1   9       18.63       27.20     10.78 o
   9   1   9      289.61      256.80     24.96 o
  10   1   9        0.01        2.72      9.39 o
  11   1   9      108.34      114.34     21.10 o
  12   1   9       25.41        8.62     18.15 o
  13   1   9       28.80       13.89     21.07 o
 -15   2   9       22.54       31.99     12.81 o
 -14   2   9      182.05      134.44     29.93 o
 -13   2   9        2.58        1.90      7.20 o
 -12   2   9       43.53       26.12     10.09 o
 -11   2   9       42.77       52.25     10.51 o
 -10   2   9      146.88      179.33     20.23 o
  -9   2   9      207.95      251.07     24.19 o
  -8   2   9      216.77      219.31     13.42 o
  -7   2   9       18.59       40.07      9.96 o
  -6   2   9       16.04       25.77      8.28 o
  -5   2   9       72.85       67.15      9.96 o
  -4   2   9      566.72      562.65     17.45 o
  -3   2   9     1943.17     1936.95     38.29 o
  -2   2   9     1674.51     1644.00     29.88 o
  -1   2   9      891.97      898.94     22.72 o
   0   2   9      156.74      190.78     14.18 o
   1   2   9     2422.72     2367.11     37.41 o
   2   2   9        0.66        9.83      7.80 o
   3   2   9      681.09      700.70     25.66 o
   4   2   9       96.02       63.15     11.48 o
   5   2   9       42.60       72.54     12.98 o
   6   2   9      271.13      219.65     18.50 o
   7   2   9      455.36      374.67     21.39 o
   8   2   9       37.66       69.04     14.79 o
   9   2   9     1288.06     1322.53     39.47 o
  10   2   9     1348.33     1533.63     44.16 o
  11   2   9      258.97      379.53     25.12 o
  12   2   9      805.21     1042.71     37.10 o
  13   2   9       57.85       36.69     34.53 o
 -14   3   9        1.79       -2.01      6.88 o
 -13   3   9       20.31       16.37     10.44 o
 -12   3   9      336.07      420.96     19.39 o
 -11   3   9       12.81        7.48      8.18 o
 -10   3   9       50.13       67.50     15.91 o
  -9   3   9       58.99       61.99     15.63 o
  -8   3   9        2.52       -0.41      3.70 o
  -7   3   9       20.72       23.45      9.19 o
  -6   3   9        0.12        1.15      6.90 o
  -5   3   9       39.48       52.98     10.18 o
  -4   3   9      168.92      183.43     13.88 o
  -3   3   9      337.87      347.44     17.02 o
  -2   3   9      113.56      100.93     11.80 o
  -1   3   9       21.62       18.13     10.19 o
   0   3   9      694.45      696.64     20.42 o
   1   3   9      430.11      445.67     17.62 o
   2   3   9      178.74      221.57     14.86 o
   3   3   9        1.25       12.73     10.11 o
   4   3   9        9.32        4.19      7.50 o
   5   3   9      203.35      238.23     18.84 o
   6   3   9        0.97       -4.54     10.00 o
   7   3   9       79.01       71.72     14.93 o
   8   3   9       46.92       46.51     14.37 o
   9   3   9      102.80       86.33     32.13 o
  10   3   9        9.68       21.77     13.56 o
  11   3   9       64.31       33.13     20.21 o
  12   3   9        1.17        0.32      8.24 o
 -13   4   9       94.45        5.99     19.66 o
 -12   4   9        4.55        0.96      5.54 o
 -11   4   9       34.75       -0.18      4.36 o
 -10   4   9      114.42      138.63     42.87 o
  -9   4   9       86.02       62.98     29.36 o
  -8   4   9       17.09        9.77      8.96 o
  -7   4   9       99.34      110.51     12.63 o
  -6   4   9       62.14       96.40     13.50 o
  -5   4   9        9.14       13.23      8.46 o
  -4   4   9      177.97      182.16     16.06 o
  -3   4   9      800.90      906.41     23.89 o
  -2   4   9     1499.27     1639.32     31.93 o
  -1   4   9      328.52      390.58     19.56 o
   0   4   9      362.86      366.45     20.98 o
   1   4   9      167.54      170.50     22.03 o
   2   4   9       29.36       36.29     12.50 o
   3   4   9      253.38      310.07     20.51 o
   4   4   9      234.12      280.62     30.30 o
   5   4   9      132.80      123.63     17.28 o
   6   4   9       10.54        6.25     10.27 o
   7   4   9        2.04        3.60     11.48 o
   8   4   9        8.18        1.40      8.56 o
   9   4   9      107.29       99.76     31.73 o
  10   4   9      373.19      402.18    109.53 o
 -10   5   9       21.18        8.88     10.22 o
  -9   5   9      581.24      712.98     33.80 o
  -8   5   9       59.45       87.80     16.37 o
  -7   5   9       29.23       24.15     20.28 o
  -6   5   9       42.10       33.81     17.38 o
  -5   5   9        1.77       -0.53      7.78 o
  -4   5   9      135.50      136.57     44.84 o
  -3   5   9      274.76      310.80     25.06 o
  -2   5   9       30.76       44.29     16.47 o
  -1   5   9     1010.76     1163.19     34.52 o
   0   5   9       46.64       41.03     15.95 o
   1   5   9      370.75      455.91     27.08 o
   2   5   9      113.82      155.51     19.05 o
   3   5   9      117.47      148.56     18.83 o
   4   5   9        0.98        5.89     12.26 o
   5   5   9       10.92        6.92     11.39 o
   6   5   9       44.47       37.17     20.68 o
   7   5   9       94.31       69.05     27.13 o
   8   5   9      134.54       14.03     18.14 o
  -7   6   9       66.10       38.89     19.83 o
  -6   6   9      115.16      128.28     51.69 o
  -5   6   9       89.09       74.22     30.98 o
  -4   6   9       22.89        7.90     14.67 o
  -3   6   9      299.87      362.99     26.42 o
  -2   6   9      250.72      287.22     82.72 o
  -1   6   9      110.61       58.22     44.50 o
   0   6   9        5.04        9.41     14.05 o
   1   6   9        0.20       -3.53     10.43 o
   2   6   9        4.16       11.73     12.69 o
   3   6   9       54.47       40.49     19.01 o
   4   6   9       78.10       47.97     27.66 o
 -15   0  10       84.05       53.81     20.68 o
 -14   0  10      402.27      584.41     34.82 o
 -13   0  10      187.87      177.43     27.44 o
 -12   0  10       48.68       63.15     39.06 o
 -11   0  10       60.01       84.53     21.14 o
 -10   0  10        9.40       -0.01      6.53 o
  -9   0  10       74.24       86.66     17.05 o
  -8   0  10      908.31      921.64     33.49 o
  -7   0  10     1486.30     1416.10     43.59 o
  -6   0  10       12.37       80.38     19.41 o
  -5   0  10      358.05      391.37     23.79 o
  -4   0  10       58.70      122.11     17.20 o
  -3   0  10       25.03       20.01     12.66 o
  -2   0  10     1815.56     1661.52     48.69 o
  -1   0  10     3781.89     3663.03     69.89 o
   0   0  10     3206.87     2890.01     64.47 o
   1   0  10     4228.67     3997.76    113.78 o
   2   0  10     2230.30     2055.87     49.50 o
   3   0  10       53.43       56.76     16.41 o
   4   0  10        6.70        0.35      7.87 o
   5   0  10      260.05      252.26     23.88 o
   6   0  10       96.81      112.47     20.28 o
   7   0  10      195.46      137.75     22.95 o
   8   0  10      817.07      577.42     33.49 o
   9   0  10       62.95       20.06     20.38 o
  10   0  10      363.36      334.21     31.76 o
  11   0  10      528.00      651.00     54.72 o
  12   0  10     1196.05     1312.20     75.48 o
 -15   1  10        0.44        2.32     11.54 o
 -14   1  10       39.04       12.19     10.54 o
 -13   1  10        1.30       -4.47      8.47 o
 -12   1  10      284.78      348.03     18.87 o
 -11   1  10      216.74      245.75     17.67 o
 -10   1  10      311.17      325.90     19.01 o
  -9   1  10      214.78      246.02     15.81 o
  -8   1  10      141.83      170.81     13.72 o
  -7   1  10      335.92      350.76     19.30 o
  -6   1  10       26.20        9.83      7.85 o
  -5   1  10       45.97       35.66     11.84 o
  -4   1  10       75.56       58.49     10.66 o
  -3   1  10       28.84       24.15     10.12 o
  -2   1  10       38.28       65.15     11.28 o
  -1   1  10      116.80      135.22     17.19 o
   0   1  10        0.08        3.77      7.15 o
   1   1  10     3001.23     2935.84     43.07 o
   2   1  10      362.84      312.30     17.17 o
   3   1  10     2619.16     2530.70     40.51 o
   4   1  10        0.26       -0.68      4.70 o
   5   1  10      175.03      200.11     19.74 o
   6   1  10        1.00        4.73      8.28 o
   7   1  10       27.73       10.20      9.88 o
   8   1  10      287.33      197.28     43.09 o
   9   1  10       39.65       13.90     12.12 o
  10   1  10      239.77      222.91     66.74 o
  11   1  10        9.69       13.31     15.51 o
  12   1  10        9.08        7.28     15.01 o
 -14   2  10        3.38        3.16      8.10 o
 -13   2  10       76.03       61.12     25.44 o
 -12   2  10       48.28       43.52     13.62 o
 -11   2  10        0.21        4.62      8.46 o
 -10   2  10      153.32      171.90     15.03 o
  -9   2  10        0.05        0.23      5.65 o
  -8   2  10      424.98      402.06     17.98 o
  -7   2  10       56.25       88.38     12.01 o
  -6   2  10       64.11       76.54     11.68 o
  -5   2  10        2.47       18.50      9.94 o
  -4   2  10      183.28      168.08     16.15 o
  -3   2  10        2.85        3.16      7.08 o
  -2   2  10      353.43      403.68     18.80 o
  -1   2  10     2960.79     2848.05     42.46 o
   0   2  10      212.18      244.61     17.15 o
   1   2  10        2.85       13.17      9.84 o
   2   2  10      521.29      529.13     22.11 o
   3   2  10     1057.54     1054.39     26.59 o
   4   2  10      118.88       99.08     14.01 o
   5   2  10       89.53       85.86     15.11 o
   6   2  10       15.58        7.99      9.55 o
   7   2  10      208.37      144.08     32.30 o
   8   2  10       16.73        8.59     11.99 o
   9   2  10        3.06        6.47     12.70 o
  10   2  10      194.32      144.67     45.87 o
  11   2  10      158.36      114.92     38.74 o
 -13   3  10       65.69       41.08     22.05 o
 -12   3  10      165.75      188.36     60.79 o
 -11   3  10      662.74      788.90     24.44 o
 -10   3  10      578.10      637.52     31.63 o
  -9   3  10      217.05      238.64     20.53 o
  -8   3  10      686.65      776.96     23.36 o
  -7   3  10       94.03      118.64     14.35 o
  -6   3  10       62.68       74.69     13.49 o
  -5   3  10       86.25       90.83     12.92 o
  -4   3  10       20.82       23.84     10.72 o
  -3   3  10        6.03       11.79      9.68 o
  -2   3  10      332.29      365.77     18.26 o
  -1   3  10      179.41      184.54     16.70 o
   0   3  10     1512.65     1600.78     32.36 o
   1   3  10      411.97      466.53     21.30 o
   2   3  10      790.31      918.42     27.89 o
   3   3  10      278.94      338.97     19.20 o
   4   3  10     1521.59     1536.30     36.12 o
   5   3  10       69.53       30.27     15.26 o
   6   3  10      232.46      227.95     21.25 o
   7   3  10       94.36       56.45     25.39 o
   8   3  10       49.90       79.65     30.51 o
   9   3  10      118.68      121.94     43.04 o
  10   3  10       48.19       40.47     17.39 o
 -11   4  10       51.48       22.25     17.97 o
 -10   4  10      154.31      148.42     57.58 o
  -9   4  10       11.13        9.08     10.44 o
  -8   4  10       56.34       39.72     17.64 o
  -7   4  10       85.61       99.86     21.12 o
  -6   4  10       48.20       28.04     11.80 o
  -5   4  10        1.34        2.56      8.80 o
  -4   4  10       15.03       10.51     11.14 o
  -3   4  10      242.45      233.17     20.14 o
  -2   4  10      412.05      426.71     20.22 o
  -1   4  10      336.43      348.92     22.63 o
   0   4  10      256.61      328.78     19.56 o
   1   4  10      209.07      199.24     20.39 o
   2   4  10      321.61      370.24     26.37 o
   3   4  10       96.49       88.60     19.37 o
   4   4  10      342.50      358.80     24.40 o
   5   4  10      230.73      166.00     55.16 o
   6   4  10      177.06      173.25     64.04 o
   7   4  10        1.11        4.56     13.00 o
   8   4  10        2.57        5.65     12.71 o
   9   4  10      127.75      101.46     36.84 o
  -9   5  10       59.60       56.85     16.58 o
  -8   5  10       24.01       41.10     18.94 o
  -7   5  10        4.01        7.21     13.14 o
  -6   5  10       13.47        4.75     11.37 o
  -5   5  10       42.30       28.11     15.00 o
  -4   5  10      140.59      181.63     68.70 o
  -3   5  10      114.03       82.45     40.25 o
  -2   5  10      369.80      325.38     99.88 o
  -1   5  10       74.76       70.34     30.65 o
   0   5  10       12.11        9.57     12.23 o
   1   5  10        0.15       -3.48     10.86 o
   2   5  10        0.03        2.44     10.99 o
   3   5  10        4.69        7.08     14.06 o
   4   5  10       20.69       17.07     14.61 o
   5   5  10      121.44       89.60     31.10 o
   6   5  10      195.05      124.64     45.61 o
  -3   6  10      144.00       96.94     38.71 o
  -2   6  10       32.54       16.98     17.50 o
  -1   6  10      156.85       21.05     23.73 o
   0   6  10       93.46       41.10     35.57 o
   1   6  10       77.34       16.17     19.82 o
 -13   1  11        4.88        4.37     12.29 o
 -12   1  11      109.31       58.25     24.24 o
 -11   1  11       72.83       84.88     22.39 o
 -10   1  11      444.29      479.72     21.73 o
  -9   1  11      820.42      891.29     30.42 o
  -8   1  11      160.63      207.44     16.54 o
  -7   1  11      563.63      640.11     22.47 o
  -6   1  11      211.77      236.41     53.06 o
  -5   1  11        0.25        1.44      7.38 o
  -4   1  11        1.53       15.21      9.64 o
  -3   1  11      115.18      127.40     14.32 o
  -2   1  11        3.59        0.23      6.03 o
  -1   1  11      849.76      856.33     26.62 o
   0   1  11        0.00        2.53      8.50 o
   1   1  11       87.10       91.14     15.40 o
   2   1  11     1016.00      972.31     27.59 o
   3   1  11        2.05        6.54      9.38 o
   4   1  11      404.01      471.87     23.95 o
   5   1  11      496.95      500.47     23.33 o
   6   1  11      311.72      367.65     64.04 o
   7   1  11      267.21      339.98     22.09 o
   8   1  11      153.43       48.35     31.17 o
   9   1  11       23.38       15.44     12.79 o
  10   1  11       13.03       20.61     16.06 o
 -13   2  11      228.88      337.35     21.66 o
 -12   2  11       48.18      115.64     68.95 o
 -11   2  11        0.23        6.62      9.09 o
 -10   2  11        0.02       -3.27      8.40 o
  -9   2  11      192.29      219.58     20.17 o
  -8   2  11       15.76       12.68      9.64 o
  -7   2  11      249.99      287.93     19.27 o
  -6   2  11     1285.53     1409.08     32.67 o
  -5   2  11       99.88      148.59     16.72 o
  -4   2  11      246.88      290.93     17.98 o
  -3   2  11       36.44       53.44     13.82 o
  -2   2  11       11.20        5.91     10.10 o
  -1   2  11      306.08      306.99     20.10 o
   0   2  11      789.94      782.52     29.20 o
   1   2  11     1917.36     1890.96     37.22 o
   2   2  11      282.59      298.77     19.31 o
   3   2  11      283.12      287.34     19.66 o
   4   2  11       39.69       40.06     14.04 o
   5   2  11       53.04       70.46     16.44 o
   6   2  11        6.11        8.30     10.84 o
   7   2  11      254.91      310.17     25.52 o
   8   2  11        7.87       24.72     17.26 o
   9   2  11       26.07       -5.00     19.03 o
  10   2  11        0.92       -5.37     13.34 o
 -12   3  11        5.21       -4.59      9.22 o
 -11   3  11      117.38      141.53     21.68 o
 -10   3  11       54.43       43.32     17.90 o
  -9   3  11      110.97      114.24     15.41 o
  -8   3  11       29.15       30.21     11.88 o
  -7   3  11      141.31      129.66     17.03 o
  -6   3  11       55.32       71.63     17.29 o
  -5   3  11       16.60       18.21     11.27 o
  -4   3  11      130.98      143.16     27.02 o
  -3   3  11       72.68       87.64     24.68 o
  -2   3  11      199.93      209.80     19.55 o
  -1   3  11       35.59       46.08     14.07 o
   0   3  11      120.32      123.17     18.46 o
   1   3  11       10.55       14.54     10.98 o
   2   3  11      461.06      489.20     24.89 o
   3   3  11        1.86       -1.42      8.33 o
   4   3  11      996.12     1102.17     34.84 o
   5   3  11       22.08       25.39     16.74 o
   6   3  11        9.79        6.10     13.40 o
   7   3  11        4.43       -1.04      9.36 o
   8   3  11        3.78       -5.52     15.03 o
   9   3  11       24.91       12.31     14.86 o
 -10   4  11      181.70      146.77     37.10 o
  -9   4  11       28.05       20.77     12.03 o
  -8   4  11       16.51       21.11     13.42 o
  -7   4  11       78.64       72.32     19.00 o
  -6   4  11      190.72      221.73     42.05 o
  -5   4  11      214.79      235.42     46.74 o
  -4   4  11       22.00       11.89     10.77 o
  -3   4  11       18.48        8.68     10.40 o
  -2   4  11      206.07      239.07     51.48 o
  -1   4  11       12.48       12.85     11.23 o
   0   4  11      315.06      361.39     22.19 o
   1   4  11      332.60      328.59     25.86 o
   2   4  11       94.34       64.88     29.72 o
   3   4  11      626.88      683.66     35.61 o
   4   4  11      623.13      756.91     50.05 o
   5   4  11       41.56       37.04     17.31 o
   6   4  11        1.80       12.55     15.90 o
   7   4  11       26.80       17.30     18.19 o
  -6   5  11      257.94      284.67     89.10 o
  -5   5  11       35.44       24.92     16.62 o
  -4   5  11      171.41      156.95     79.34 o
  -3   5  11       36.16       30.86     17.13 o
  -2   5  11        4.30        1.96     10.92 o
  -1   5  11        0.25       13.34     16.74 o
   0   5  11       29.06       12.52     14.68 o
   1   5  11       11.11        9.82     13.62 o
   2   5  11      319.69      248.75     79.07 o
   3   5  11      426.00      626.99     34.33 o
 -12   0  12       53.95       23.10     22.83 o
 -11   0  12       11.21       22.16     22.27 o
 -10   0  12       19.68        1.16     11.20 o
  -9   0  12       30.20       11.46     18.23 o
  -8   0  12     1025.08      975.16     40.81 o
  -7   0  12       47.42       17.83     15.57 o
  -6   0  12       10.54       50.12     29.30 o
  -5   0  12      783.50      907.16     39.28 o
  -4   0  12      387.44      414.31     29.87 o
  -3   0  12      597.29      584.25     33.51 o
  -2   0  12       13.10       22.44     16.40 o
  -1   0  12        8.82        9.92     17.65 o
   0   0  12     1983.87     2061.39     58.30 o
   1   0  12       10.71       17.87     18.78 o
   2   0  12      498.47      498.58     34.69 o
   3   0  12      307.25      271.38     28.82 o
   4   0  12      293.20      181.24    128.88 o
   5   0  12        3.92        0.00      8.27 o
   6   0  12      186.94        0.62     13.96 o
   7   0  12       29.39       -5.11     19.03 o
   8   0  12       82.54       -0.97     13.33 o
   9   0  12      201.84        1.12     14.01 o
 -12   1  12       20.40       51.16     20.86 o
 -11   1  12       29.36       17.07     14.73 o
 -10   1  12       12.57       15.08     12.83 o
  -9   1  12       10.84        9.42     10.94 o
  -8   1  12      618.19      597.63     25.89 o
  -7   1  12       55.33       37.94     12.86 o
  -6   1  12      642.22      617.19     28.57 o
  -5   1  12       23.24       49.24     13.55 o
  -4   1  12      150.04      159.67     16.88 o
  -3   1  12        3.01        0.78      8.69 o
  -2   1  12      154.49      120.18     16.17 o
  -1   1  12      434.43      426.42     24.03 o
   0   1  12      449.19      442.59     24.68 o
   1   1  12      159.86      143.29     18.70 o
   2   1  12       72.13       58.45     16.08 o
   3   1  12       39.17       41.90     15.41 o
   4   1  12      139.27       76.89     33.66 o
   5   1  12      155.47        0.77      8.44 o
   6   1  12      390.25      293.60    105.29 o
   7   1  12      107.34       -0.01      6.75 o
   8   1  12      148.61        1.32      9.80 o
   9   1  12       89.06       25.50     23.65 o
 -11   2  12        1.11        1.98      9.59 o
 -10   2  12       89.61       59.41     15.14 o
  -9   2  12       79.78       65.85     15.78 o
  -8   2  12       16.91        4.36      9.85 o
  -7   2  12       27.28       30.98     12.81 o
  -6   2  12       96.65       51.17     15.00 o
  -5   2  12        8.22       12.97     11.25 o
  -4   2  12      164.65      160.22     18.95 o
  -3   2  12        1.60        9.99     11.77 o
  -2   2  12       79.93       77.37     16.37 o
  -1   2  12       35.38       36.32     15.75 o
   0   2  12       96.80      142.59     17.44 o
   1   2  12      554.76      470.19     28.12 o
   2   2  12      138.29      128.10     17.73 o
   3   2  12      295.78      263.33     49.30 o
   4   2  12        0.10       11.55     12.15 o
   5   2  12       27.14       36.66     15.06 o
   6   2  12        7.39        0.83      8.17 o
   7   2  12      126.36      106.62     44.78 o
   8   2  12        0.30        5.66     13.91 o
 -10   3  12       76.45       49.38     15.70 o
  -9   3  12      170.06      167.91     20.18 o
  -8   3  12      111.01      158.47     19.82 o
  -7   3  12      202.92      252.84     22.35 o
  -6   3  12      114.91      166.58     20.30 o
  -5   3  12      785.83      800.79     29.07 o
  -4   3  12        5.64        5.09      9.88 o
  -3   3  12      328.30      277.92     52.52 o
  -2   3  12       35.57       30.84     13.40 o
  -1   3  12        6.33       17.08     16.37 o
   0   3  12        3.63        0.40      8.52 o
   1   3  12      108.40      111.89     29.14 o
   2   3  12      214.51      197.52     42.34 o
   3   3  12      353.79      245.24     51.91 o
   4   3  12       25.32       45.22     18.89 o
   5   3  12      385.71      486.08     38.30 o
   6   3  12      369.40      490.39     32.16 o
   7   3  12      368.98      430.65     34.46 o
  -7   4  12        0.13       -5.74     13.59 o
  -6   4  12       94.94      102.12     28.60 o
  -5   4  12      476.35      557.87     28.63 o
  -4   4  12       39.00       36.60     20.21 o
  -3   4  12      456.18      570.56     31.63 o
  -2   4  12      164.92      205.42     76.91 o
  -1   4  12       64.44       50.39     29.03 o
   0   4  12        3.00        2.83     11.59 o
   1   4  12      212.75      155.77     36.44 o
   2   4  12      362.69      389.11    112.61 o
   3   4  12      110.73       61.33     47.90 o
   4   4  12       19.13        8.80     14.77 o
 -10   1  13       21.36       58.40     17.78 o
  -9   1  13       40.04       51.79     17.04 o
  -8   1  13       79.03      104.43     17.61 o
  -7   1  13       48.38       46.49     16.03 o
  -6   1  13        1.71        4.90     11.47 o
  -5   1  13      220.93      222.28     20.80 o
  -4   1  13      588.94      594.40     28.60 o
  -3   1  13      165.99      176.70     21.33 o
  -2   1  13       40.90       28.54     15.99 o
  -1   1  13      274.37      221.27     45.59 o
   0   1  13       90.24       56.52     25.11 o
   1   1  13       14.34       17.13     13.20 o
   2   1  13       10.42        6.15     13.42 o
   3   1  13       61.79       35.81     21.19 o
   4   1  13       17.50        0.16      8.25 o
   5   1  13       22.71       -0.51      9.52 o
   6   1  13      292.25      442.36     82.96 o
  -9   2  13       14.07        8.50     11.80 o
  -8   2  13       62.19       44.06     16.98 o
  -7   2  13      137.41      151.59     22.98 o
  -6   2  13        4.55        6.89     10.90 o
  -5   2  13       31.61       72.60     16.74 o
  -4   2  13      164.70      226.16     23.46 o
  -3   2  13      203.79      294.38     26.71 o
  -2   2  13      985.39     1079.22     35.47 o
  -1   2  13       57.03       61.99     18.98 o
   0   2  13      222.24      335.42     29.95 o
   1   2  13      568.07      696.90     32.39 o
   2   2  13       15.92       39.27     18.84 o
   3   2  13        8.37       10.86     12.95 o
   4   2  13       67.80       70.14     19.90 o
   5   2  13      118.06       95.51     24.40 o
  -7   3  13      257.54      183.17     49.24 o
  -6   3  13        5.58       11.40     12.59 o
  -5   3  13       29.07       26.44     15.13 o
  -4   3  13       10.92        9.68     12.46 o
  -3   3  13       30.70       29.81     17.87 o
  -2   3  13       53.55       62.31     18.45 o
  -1   3  13       16.62        4.31     12.13 o
   0   3  13      109.54      128.03     27.43 o
   1   3  13       53.67       43.72     16.74 o
   2   3  13       19.18       20.72     16.49 o
   3   3  13       29.93       33.20     17.90 o
   4   3  13      108.54      113.25     27.56 o
  -7   0  14        1.34        6.60     17.32 o
  -6   0  14       45.62       40.44     26.50 o
  -5   0  14       34.15        5.81     16.64 o
  -4   0  14       98.84      191.41     37.45 o
  -3   0  14       34.56       61.08     25.33 o
  -2   0  14       93.43      146.83     35.39 o
  -1   0  14     1428.25     1621.79     69.85 o
   0   0  14        1.42       15.96     20.15 o
   1   0  14      972.03     1084.64     54.43 o
   2   0  14      622.76      683.84     46.08 o
   3   0  14       90.71       -0.19     12.28 o
   4   0  14        0.68       -0.75     13.34 o
  -7   1  14       80.54       94.48     22.79 o
  -6   1  14       31.78       34.50     16.69 o
  -5   1  14        0.75        3.18     11.09 o
  -4   1  14        7.82        4.89     13.38 o
  -3   1  14       38.46       15.28     15.12 o
  -2   1  14      308.08      362.35     25.76 o
  -1   1  14       44.69       42.06     17.38 o
   0   1  14      196.69      200.37     45.38 o
   1   1  14       47.99       52.22     21.57 o
   2   1  14        5.66       23.04     15.84 o
   3   1  14       52.61       77.63     22.31 o
  -5   2  14        0.01       10.69     13.80 o
  -4   2  14        0.32        6.33     12.36 o
  -3   2  14        1.77       -1.11     10.37 o
  -2   2  14      104.64       79.21     23.22 o
  -1   2  14       17.72       10.83     14.34 o
   0   2  14      128.23      138.68     36.66 o
   1   2  14        9.97       19.42     18.43 o
   2   2  14      209.25      233.78     51.32 o
 
